# Supplementary material for: Phenological cycles in the Pantanal woody communities: Responses to climate and soil moisture seasonality
Source: PLoS One. 2025 Feb 7;20(2):e0316011. doi: 10.1371/journal.pone.0316011 (PMC11805406; doi:10.1371/journal.pone.0316011)
Supplement: S1 Appendix — It encompasses information on reproductive and vegetative phenology, environmental data, and results from derived analyses. (XLSX) [file pone.0316011.s004.xlsx]

## Sheet: Metadata
	Metadata: Phenological Cycles in the Pantanal Woody Communities: Responses to Climate and Soil Moisture Seasonality	Location: SESC Baía das Pedras SESC Pantanal Ecological Station, located in the municipality of Poconé (Mato Grosso, Brazil),
	Title for sheet tabs	Data Description	Data_creation	Creator
1	Sampling Design	In each of these seven communities, one to three plots measuring 5 m x 80 m were used to monitor phenological aspects at the community level, totaling 18 plots and a sampled area of 7.200 m2 (0.72 hectares). In each plot, all woody individuals with a DBH ≥ 5 cm and palms were identified and tagged, and phenological data were recorded monthly, summing 983 individuals belonging to 59 species across…	2017-2018	Julia Arieira
2	Data Base	Individuals Count: Count Indicator ID: Unique identifier for each individual plant or observation using aluminum tag. Community: The specific ecological community to which the data belongs. Area: Sample name where the observations were recorded. Scientific Name: The scientific name of the species observed. (https://floradobrasil.jbrj.gov.br/reflora/listaBrasil/PrincipalUC/PrincipalUC.do;jsessioni…	2017-2018	Julia Arieira
3	Species per community	Distribution of Number of individuous per species per community	2017-2018	Julia Arieira
4	List of Species	Species: The scientific name of the plant species observed. N: Number of individuals observed for each species. Community Occupied: The specific ecological community where the species is found. Period of Leaf Falling (≥50%): The months or seasons when at least 50% of leaf fall is observed for the species. Period of Flowering: The months or seasons when flowering occurs, including the development …	2017-2018	Julia Arieira
5	Deciduousness	Absolute number and relative number of individuals classified as deciduous, semideciduous, or evergreen on the basis of intervals of annual leaf loss. Individuals were classified as deciduous if they lost more than 90% of their leaves at least once a year. Individuals shedding more than 50% of their leaves and less than 90% of their leaves were classified as semideciduous, and evergreen individua…	2017-2018	Julia Arieira
6	Phenological data	Indices of Phenological Intensity (Fournier) and Activity. The Fournier index is commonly used to quantify intensity by scoring the degree of development or abundance in plant phenophases (leaf fall, flowering and fruiting).	2017-2018	Julia Arieira
7	Circular Analyses	Circular histograms of the frequency of leaf fall phenological activity among species. The vector length is related to the concentration coefficient (rc) value, 0 to 1, and the significance value for the seasonal pattern (μ) of the Rayleigh test (p); B. Phenology activity and Fournier intensity of leaf shedding over an annual hydroclimatic cycle (July/2017 – July/2018).	2017-2018	Julia Arieira
8	Metereological Data	River Level: No change needed; this is clear. EvapoBHPotencial: Could be changed to "Potential Evapotranspiration". EvapoBHReal: Could be changed to "Actual Evapotranspiration". InsolationTotal: Could be changed to "Total Insolation". PrecipitationTotal: Could be changed to "Total Precipitation". TempMaximMean: Could be changed to "Mean Maximum Temperature". TempMinMean: Could be changed to "Mean…	2017-2018	Julia Arieira
9	Soil Moisture	Community, Month, Mean Soil Moisture (%) across na annual hydrological cycle (July/2017 to July/2018). Soil moisture data represents upper soil layer (20 cm depth). Classification of communities according with position along moisture gradient is shown. Mean soil moisture in dry and rainy season are calculated	2017-2018	Julia Arieira
10	Correlation Table	Spearman correlation analysis between the Fournier intensity data for reproductive and vegetative phenological events and hydroclimatic and soil moisture variables. The analyses were run considering concomitant (in red), one-month lag (in gray), and two-month lag (in dark blue) prior to the phenological event. The significance of the correlation is indicated by *p<0.01, **p<0.001, and *** p<0.000…	2017-2018	Julia Arieira
11	LF corr Spearman Hmisc	Output from Spearman correlation between climate/soil variables and Fournier intensity for leaf fall, using R function H misc. High-Land is Lowland Semi-deciduous Forest, ans Low-land is Alluvial SD forest	2017-2018	Julia Arieira
12	Flower corr Spearman Hmisc	Output from Spearman correlation between climate/soil variables and Fournier intensity for flowering, using R function H misc. High-Land is Lowland Semi-deciduous Forest, ans Low-land is Alluvial SD forest	2017-2018	Julia Arieira
13	Fruit corr Spearman Hmisc	Output from Spearman correlation between climate/soil variables and Fournier intensity for fruiting, using R function H misc. High-Land is Lowland Semi-deciduous Forest, ans Low-land is Alluvial SD forest	2017-2018	Julia Arieira
14	Summary of Seasonal Cycle	Distribution of individuals in vegetative and reproductive phenological activity across the annual hydroclimatic cycle (2017-2018) in seven savanna and forest communities found in a floodplain wetland in northern Pantanal	2017-2018	Julia Arieira
15	Fournier per month-comm	Fournier intensity in vegetative and reproductive phenology per community	2017-2018	Julia Arieira

## Sheet: 1. Sampling design
	community names	abbreviation	GPS names	Number of plots	Richness	Number of individuals monitored	Area (m2)
	Woodland (Invaded Savanna)	IS	6A, 6C	2	16	138	800
	Shrubland	SHB	6B	1	5	46	400
	Cerrado Savanna (Low Tree and Shrub Savanna)	CS	2A-C	3	21	196	1200
	Parkland Savanna	OS	8A-C	3	14	156	1200
	Lowland Semi-deciduous Forest	LSDF	3A, 3B, 5B	3	30	180	1200
	Alluvial Semi-decidual Forest	ASDF	5A, 5C, 3C	3	34	133	1200
	Monodominant Forest	MF	7A-C	3	15	132	1200
							7200

## Sheet: 2.Data Base
Individuals Count	Tag	community	Area	Scientific Name	Fournier flower bud	Fournier open flower	flower activity	Fournier unripe fruit	Fournier ripe fruit	Fournier dry fruit	Ffruiting activity	Fournier leaf fall	month	class per month	class per year
1	1	Alluvial SD Forest	F5A	Zygia inaequalis (H.B.K.) Pitt.	0	0	0	0	0	0	0	2	2017-07-01	semideciduous	semideciduous
1	1	Alluvial SD Forest	F5A	Zygia inaequalis (H.B.K.) Pitt.	0	0	0	0	0	0	0	3	2017-08-01	semideciduous	semideciduous
1	1	Alluvial SD Forest	F5A	Zygia inaequalis (H.B.K.) Pitt.	0	0	0	0	0	0	0	2	2017-09-01	evergreen	semideciduous
1	1	Alluvial SD Forest	F5A	Zygia inaequalis (H.B.K.) Pitt.	0	0	0	0	0	0	0	1	2017-10-01	evergreen	semideciduous
1	1	Alluvial SD Forest	F5A	Zygia inaequalis (H.B.K.) Pitt.	0	0	0	0	0	0	0	1	2017-11-01	evergreen	semideciduous
1	1	Alluvial SD Forest	F5A	Zygia inaequalis (H.B.K.) Pitt.	0	0	0	0	0	0	0	1	2017-12-01	evergreen	semideciduous
1	1	Alluvial SD Forest	F5A	Zygia inaequalis (H.B.K.) Pitt.	0	0	0	0	0	0	0	1	2018-01-01	evergreen	semideciduous
1	1	Alluvial SD Forest	F5A	Zygia inaequalis (H.B.K.) Pitt.	0	0	0	0	0	0	0	1	2018-02-01	evergreen	semideciduous
1	1	Alluvial SD Forest	F5A	Zygia inaequalis (H.B.K.) Pitt.	0	0	0	0	0	0	0	1	2018-03-01	evergreen	semideciduous
1	1	Alluvial SD Forest	F5A	Zygia inaequalis (H.B.K.) Pitt.	0	0	0	0	0	0	0	2	2018-04-01	semideciduous	semideciduous
1	1	Alluvial SD Forest	F5A	Zygia inaequalis (H.B.K.) Pitt.	0	0	0	0	0	0	0	2	2018-05-01	semideciduous	semideciduous
1	1	Alluvial SD Forest	F5A	Zygia inaequalis (H.B.K.) Pitt.	0	0	0	0	0	0	0	3	2018-06-01	semideciduous	semideciduous
1	1	Alluvial SD Forest	F5A	Zygia inaequalis (H.B.K.) Pitt.	0	0	0	0	0	0	0	2	2018-07-01	semideciduous	semideciduous
1	2	Alluvial SD Forest	F5A	Zygia inaequalis (H.B.K.) Pitt.	0	0	0	0	0	0	0	2	2017-07-01	semideciduous	semideciduous
1	2	Alluvial SD Forest	F5A	Zygia inaequalis (H.B.K.) Pitt.	0	0	0	0	0	0	0	2	2017-08-01	evergreen	semideciduous
1	2	Alluvial SD Forest	F5A	Zygia inaequalis (H.B.K.) Pitt.	0	0	0	0	0	0	0	2	2017-09-01	evergreen	semideciduous
1	2	Alluvial SD Forest	F5A	Zygia inaequalis (H.B.K.) Pitt.	0	0	0	0	0	0	0	1	2017-10-01	evergreen	semideciduous
1	2	Alluvial SD Forest	F5A	Zygia inaequalis (H.B.K.) Pitt.	0	0	0	0	0	0	0	1	2017-11-01	evergreen	semideciduous
1	2	Alluvial SD Forest	F5A	Zygia inaequalis (H.B.K.) Pitt.	0	0	0	0	0	0	0	1	2017-12-01	evergreen	semideciduous
1	2	Alluvial SD Forest	F5A	Zygia inaequalis (H.B.K.) Pitt.	0	0	0	0	0	0	0	1	2018-01-01	evergreen	semideciduous
1	2	Alluvial SD Forest	F5A	Zygia inaequalis (H.B.K.) Pitt.	0	0	0	0	0	0	0	1	2018-02-01	evergreen	semideciduous
1	2	Alluvial SD Forest	F5A	Zygia inaequalis (H.B.K.) Pitt.	0	0	0	0	0	0	0	1	2018-03-01	evergreen	semideciduous
1	2	Alluvial SD Forest	F5A	Zygia inaequalis (H.B.K.) Pitt.	0	0	0	0	0	0	0	2	2018-04-01	semideciduous	semideciduous
1	2	Alluvial SD Forest	F5A	Zygia inaequalis (H.B.K.) Pitt.	0	0	0	0	0	0	0	2	2018-05-01	semideciduous	semideciduous
1	2	Alluvial SD Forest	F5A	Zygia inaequalis (H.B.K.) Pitt.	0	0	0	0	0	0	0	2	2018-06-01	evergreen	semideciduous
1	2	Alluvial SD Forest	F5A	Zygia inaequalis (H.B.K.) Pitt.	0	0	0	0	0	0	0	2	2018-07-01	evergreen	semideciduous
1	3	Alluvial SD Forest	F5A	Zygia inaequalis (H.B.K.) Pitt.	0	0	0	0	0	0	0	2	2017-07-01	evergreen	semideciduous
1	3	Alluvial SD Forest	F5A	Zygia inaequalis (H.B.K.) Pitt.	0	0	0	0	0	0	0	2	2017-08-01	evergreen	semideciduous
1	3	Alluvial SD Forest	F5A	Zygia inaequalis (H.B.K.) Pitt.	0	0	0	0	0	0	0	1	2017-09-01	evergreen	semideciduous
1	3	Alluvial SD Forest	F5A	Zygia inaequalis (H.B.K.) Pitt.	0	0	0	0	0	0	0	1	2017-10-01	evergreen	semideciduous
1	3	Alluvial SD Forest	F5A	Zygia inaequalis (H.B.K.) Pitt.	0	0	0	0	0	0	0	1	2017-11-01	evergreen	semideciduous
1	3	Alluvial SD Forest	F5A	Zygia inaequalis (H.B.K.) Pitt.	0	0	0	0	0	0	0	1	2017-12-01	evergreen	semideciduous
1	3	Alluvial SD Forest	F5A	Zygia inaequalis (H.B.K.) Pitt.	0	0	0	0	0	0	0	1	2018-01-01	evergreen	semideciduous
1	3	Alluvial SD Forest	F5A	Zygia inaequalis (H.B.K.) Pitt.	0	0	0	0	0	0	0	2	2018-02-01	evergreen	semideciduous
1	3	Alluvial SD Forest	F5A	Zygia inaequalis (H.B.K.) Pitt.	0	0	0	0	0	0	0	2	2018-03-01	semideciduous	semideciduous
1	3	Alluvial SD Forest	F5A	Zygia inaequalis (H.B.K.) Pitt.	0	0	0	0	0	0	0	3	2018-04-01	semideciduous	semideciduous
1	3	Alluvial SD Forest	F5A	Zygia inaequalis (H.B.K.) Pitt.	0	0	0	0	0	0	0	3	2018-05-01	semideciduous	semideciduous
1	3	Alluvial SD Forest	F5A	Zygia inaequalis (H.B.K.) Pitt.	0	0	0	0	0	0	0	2	2018-06-01	evergreen	semideciduous
1	3	Alluvial SD Forest	F5A	Zygia inaequalis (H.B.K.) Pitt.	0	0	0	0	0	0	0	2	2018-07-01	evergreen	semideciduous
1	4	Alluvial SD Forest	F5A	Myrcia tomentosa (Aubl.) DC.	0	0	0	0	0	0	0	3	2017-07-01	semideciduous	semideciduous
1	4	Alluvial SD Forest	F5A	Myrcia tomentosa (Aubl.) DC.	0	0	0	0	0	0	0	2	2017-08-01	semideciduous	semideciduous
1	4	Alluvial SD Forest	F5A	Myrcia tomentosa (Aubl.) DC.	0	0	0	0	0	0	0	2	2017-09-01	evergreen	semideciduous
1	4	Alluvial SD Forest	F5A	Myrcia tomentosa (Aubl.) DC.	0	0	0	0	0	0	0	1	2017-10-01	evergreen	semideciduous
1	4	Alluvial SD Forest	F5A	Myrcia tomentosa (Aubl.) DC.	0	0	0	0	0	0	0	1	2017-11-01	evergreen	semideciduous
1	4	Alluvial SD Forest	F5A	Myrcia tomentosa (Aubl.) DC.	0	0	0	1	0	0	1	2	2017-12-01	evergreen	semideciduous
1	4	Alluvial SD Forest	F5A	Myrcia tomentosa (Aubl.) DC.	0	0	0	0	0	0	0	1	2018-01-01	evergreen	semideciduous
1	4	Alluvial SD Forest	F5A	Myrcia tomentosa (Aubl.) DC.	0	0	0	0	0	0	0	1	2018-02-01	evergreen	semideciduous
1	4	Alluvial SD Forest	F5A	Myrcia tomentosa (Aubl.) DC.	0	0	0	0	0	0	0	1	2018-03-01	evergreen	semideciduous
1	4	Alluvial SD Forest	F5A	Myrcia tomentosa (Aubl.) DC.	0	0	0	0	0	0	0	1	2018-04-01	evergreen	semideciduous
1	4	Alluvial SD Forest	F5A	Myrcia tomentosa (Aubl.) DC.	0	0	0	0	0	0	0	1	2018-05-01	evergreen	semideciduous
1	4	Alluvial SD Forest	F5A	Myrcia tomentosa (Aubl.) DC.	0	0	0	0	0	0	0	2	2018-06-01	evergreen	semideciduous
1	4	Alluvial SD Forest	F5A	Myrcia tomentosa (Aubl.) DC.	0	0	0	0	0	0	0	2	2018-07-01	evergreen	semideciduous
1	5	Alluvial SD Forest	F5A	Jacaranda cuspidifolia Mart.	0	0	0	0	0	0	0	2	2017-07-01	evergreen	semideciduous
1	5	Alluvial SD Forest	F5A	Jacaranda cuspidifolia Mart.	0	0	0	0	0	0	0	1	2017-08-01	evergreen	semideciduous
1	5	Alluvial SD Forest	F5A	Jacaranda cuspidifolia Mart.	0	0	0	0	0	0	0	1	2017-09-01	evergreen	semideciduous
1	5	Alluvial SD Forest	F5A	Jacaranda cuspidifolia Mart.	0	0	0	0	0	0	0	1	2017-10-01	evergreen	semideciduous
1	5	Alluvial SD Forest	F5A	Jacaranda cuspidifolia Mart.	0	0	0	0	0	0	0	1	2017-11-01	evergreen	semideciduous
1	5	Alluvial SD Forest	F5A	Jacaranda cuspidifolia Mart.	0	0	0	0	0	0	0	2	2017-12-01	evergreen	semideciduous
1	5	Alluvial SD Forest	F5A	Jacaranda cuspidifolia Mart.	0	0	0	0	0	0	0	1	2018-01-01	evergreen	semideciduous
1	5	Alluvial SD Forest	F5A	Jacaranda cuspidifolia Mart.	0	0	0	0	0	0	0	1	2018-02-01	evergreen	semideciduous
1	5	Alluvial SD Forest	F5A	Jacaranda cuspidifolia Mart.	0	0	0	0	0	0	0	2	2018-03-01	evergreen	semideciduous
1	5	Alluvial SD Forest	F5A	Jacaranda cuspidifolia Mart.	0	0	0	0	0	0	0	2	2018-04-01	semideciduous	semideciduous
1	5	Alluvial SD Forest	F5A	Jacaranda cuspidifolia Mart.	0	0	0	0	0	0	0	2	2018-05-01	semideciduous	semideciduous
1	5	Alluvial SD Forest	F5A	Jacaranda cuspidifolia Mart.	0	0	0	0	0	0	0	2	2018-06-01	evergreen	semideciduous
1	5	Alluvial SD Forest	F5A	Jacaranda cuspidifolia Mart.	0	0	0	0	0	0	0	1	2018-07-01	evergreen	semideciduous
1	6	Alluvial SD Forest	F5A	Eugenia florida DC.	0	0	0	0	0	0	0	2	2017-07-01	evergreen	semideciduous
1	6	Alluvial SD Forest	F5A	Eugenia florida DC.	0	0	0	0	0	0	0	1	2017-08-01	evergreen	semideciduous
1	6	Alluvial SD Forest	F5A	Eugenia florida DC.	0	0	0	0	0	0	0	2	2017-09-01	evergreen	semideciduous
1	6	Alluvial SD Forest	F5A	Eugenia florida DC.	0	0	0	0	0	0	0	2	2017-10-01	evergreen	semideciduous
1	6	Alluvial SD Forest	F5A	Eugenia florida DC.	0	0	0	0	0	0	0	4	2017-11-01	semideciduous	semideciduous
1	6	Alluvial SD Forest	F5A	Eugenia florida DC.	0	0	0	0	0	0	0	2	2017-12-01	evergreen	semideciduous
1	6	Alluvial SD Forest	F5A	Eugenia florida DC.	0	0	0	0	0	0	0	1	2018-01-01	evergreen	semideciduous
1	6	Alluvial SD Forest	F5A	Eugenia florida DC.	0	0	0	0	0	0	0	1	2018-02-01	evergreen	semideciduous
1	6	Alluvial SD Forest	F5A	Eugenia florida DC.	0	0	0	0	0	0	0	1	2018-03-01	evergreen	semideciduous
1	6	Alluvial SD Forest	F5A	Eugenia florida DC.	0	0	0	0	0	0	0	3	2018-04-01	semideciduous	semideciduous
1	6	Alluvial SD Forest	F5A	Eugenia florida DC.	0	0	0	0	0	0	0	2	2018-05-01	evergreen	semideciduous
1	6	Alluvial SD Forest	F5A	Eugenia florida DC.	0	0	0	0	0	0	0	2	2018-06-01	evergreen	semideciduous
1	6	Alluvial SD Forest	F5A	Eugenia florida DC.	0	4	1	0	0	0	0	2	2018-07-01	evergreen	semideciduous
1	7	Alluvial SD Forest	F5A	Erythroxylum anguifugum Mart.	0	0	0	0	0	0	0	1	2017-07-01	evergreen	evergreen
1	7	Alluvial SD Forest	F5A	Erythroxylum anguifugum Mart.	0	0	0	0	0	0	0	1	2017-08-01	evergreen	evergreen
1	7	Alluvial SD Forest	F5A	Erythroxylum anguifugum Mart.	0	0	0	0	0	0	0	1	2017-09-01	evergreen	evergreen
1	7	Alluvial SD Forest	F5A	Erythroxylum anguifugum Mart.	0	0	0	0	0	0	0	1	2017-10-01	evergreen	evergreen
1	7	Alluvial SD Forest	F5A	Erythroxylum anguifugum Mart.	0	0	0	0	0	0	0	1	2017-11-01	evergreen	evergreen
1	7	Alluvial SD Forest	F5A	Erythroxylum anguifugum Mart.	0	0	0	0	0	0	0	1	2017-12-01	evergreen	evergreen
1	7	Alluvial SD Forest	F5A	Erythroxylum anguifugum Mart.	0	0	0	0	0	0	0	1	2018-01-01	evergreen	evergreen
1	7	Alluvial SD Forest	F5A	Erythroxylum anguifugum Mart.	0	0	0	0	0	0	0	1	2018-02-01	evergreen	evergreen
1	7	Alluvial SD Forest	F5A	Erythroxylum anguifugum Mart.	0	0	0	0	0	0	0	1	2018-03-01	evergreen	evergreen
1	7	Alluvial SD Forest	F5A	Erythroxylum anguifugum Mart.	0	0	0	0	0	0	0	2	2018-04-01	evergreen	evergreen
1	7	Alluvial SD Forest	F5A	Erythroxylum anguifugum Mart.	0	0	0	0	0	0	0	1	2018-05-01	evergreen	evergreen
1	7	Alluvial SD Forest	F5A	Erythroxylum anguifugum Mart.	0	0	0	0	0	0	0	1	2018-06-01	evergreen	evergreen
1	7	Alluvial SD Forest	F5A	Erythroxylum anguifugum Mart.	0	4	1	0	0	0	0	1	2018-07-01	evergreen	evergreen
1	8	Alluvial SD Forest	F5A	Tabebuia roseoalba (Ridl.) Mattos	0	0	0	0	0	0	0	1	2017-07-01	evergreen	evergreen
1	8	Alluvial SD Forest	F5A	Tabebuia roseoalba (Ridl.) Mattos	0	0	0	0	0	0	0	1	2017-08-01	evergreen	evergreen
1	8	Alluvial SD Forest	F5A	Tabebuia roseoalba (Ridl.) Mattos	0	0	0	0	0	0	0	1	2017-09-01	evergreen	evergreen
1	8	Alluvial SD Forest	F5A	Tabebuia roseoalba (Ridl.) Mattos	0	0	0	0	0	0	0	1	2017-10-01	evergreen	evergreen
1	8	Alluvial SD Forest	F5A	Tabebuia roseoalba (Ridl.) Mattos	0	0	0	0	0	0	0	1	2017-11-01	evergreen	evergreen
1	8	Alluvial SD Forest	F5A	Tabebuia roseoalba (Ridl.) Mattos	0	0	0	0	0	0	0	1	2017-12-01	evergreen	evergreen
1	8	Alluvial SD Forest	F5A	Tabebuia roseoalba (Ridl.) Mattos	0	0	0	0	0	0	0	1	2018-01-01	evergreen	evergreen
1	8	Alluvial SD Forest	F5A	Tabebuia roseoalba (Ridl.) Mattos	0	0	0	0	0	0	0	1	2018-02-01	evergreen	evergreen
1	8	Alluvial SD Forest	F5A	Tabebuia roseoalba (Ridl.) Mattos	0	0	0	0	0	0	0	1	2018-03-01	evergreen	evergreen
1	8	Alluvial SD Forest	F5A	Tabebuia roseoalba (Ridl.) Mattos	0	0	0	0	0	0	0	1	2018-04-01	evergreen	evergreen
1	8	Alluvial SD Forest	F5A	Tabebuia roseoalba (Ridl.) Mattos	0	0	0	0	0	0	0	1	2018-05-01	evergreen	evergreen
1	8	Alluvial SD Forest	F5A	Tabebuia roseoalba (Ridl.) Mattos	0	0	0	0	0	0	0	1	2018-06-01	evergreen	evergreen
1	8	Alluvial SD Forest	F5A	Tabebuia roseoalba (Ridl.) Mattos	0	0	0	0	0	0	0	1	2018-07-01	evergreen	evergreen
1	9	Alluvial SD Forest	F5A	Genipa americana L.	0	0	0	0	0	0	0	2	2017-07-01	evergreen	semideciduous
1	9	Alluvial SD Forest	F5A	Genipa americana L.	0	0	0	0	0	0	0	2	2017-08-01	evergreen	semideciduous
1	9	Alluvial SD Forest	F5A	Genipa americana L.	0	0	0	0	0	0	0	2	2017-09-01	evergreen	semideciduous
1	9	Alluvial SD Forest	F5A	Genipa americana L.	0	0	0	0	0	0	0	2	2017-10-01	evergreen	semideciduous
1	9	Alluvial SD Forest	F5A	Genipa americana L.	0	0	0	0	0	0	0	1	2017-11-01	evergreen	semideciduous
1	9	Alluvial SD Forest	F5A	Genipa americana L.	0	0	0	0	0	0	0	1	2017-12-01	evergreen	semideciduous
1	9	Alluvial SD Forest	F5A	Genipa americana L.	0	0	0	0	0	0	0	1	2018-01-01	evergreen	semideciduous
1	9	Alluvial SD Forest	F5A	Genipa americana L.	0	0	0	0	0	0	0	1	2018-02-01	evergreen	semideciduous
1	9	Alluvial SD Forest	F5A	Genipa americana L.	0	0	0	0	0	0	0	1	2018-03-01	evergreen	semideciduous
1	9	Alluvial SD Forest	F5A	Genipa americana L.	0	0	0	0	0	0	0	1	2018-04-01	evergreen	semideciduous
1	9	Alluvial SD Forest	F5A	Genipa americana L.	0	0	0	0	0	0	0	1	2018-05-01	evergreen	semideciduous
1	9	Alluvial SD Forest	F5A	Genipa americana L.	0	0	0	0	0	0	0	2	2018-06-01	semideciduous	semideciduous
1	9	Alluvial SD Forest	F5A	Genipa americana L.	0	0	0	0	0	0	0	2	2018-07-01	evergreen	semideciduous
1	10	Alluvial SD Forest	F5A	Erythroxylum suberosum (A.St.-Hil.)	0	0	0	0	0	0	0	2	2017-08-01	evergreen	semideciduous
1	10	Alluvial SD Forest	F5A	Erythroxylum suberosum (A.St.-Hil.)	0	0	0	0	0	0	0	1	2017-09-01	evergreen	semideciduous
1	10	Alluvial SD Forest	F5A	Erythroxylum suberosum (A.St.-Hil.)	0	0	0	0	0	0	0	1	2017-10-01	evergreen	semideciduous
1	10	Alluvial SD Forest	F5A	Erythroxylum suberosum (A.St.-Hil.)	0	0	0	0	0	0	0	1	2017-11-01	evergreen	semideciduous
1	10	Alluvial SD Forest	F5A	Erythroxylum suberosum (A.St.-Hil.)	0	0	0	0	0	0	0	1	2017-12-01	evergreen	semideciduous
1	10	Alluvial SD Forest	F5A	Erythroxylum suberosum (A.St.-Hil.)	0	0	0	0	0	0	0	1	2018-01-01	evergreen	semideciduous
1	10	Alluvial SD Forest	F5A	Erythroxylum suberosum (A.St.-Hil.)	0	0	0	0	0	0	0	2	2018-02-01	evergreen	semideciduous
1	10	Alluvial SD Forest	F5A	Erythroxylum suberosum (A.St.-Hil.)	0	0	0	0	0	0	0	2	2018-03-01	semideciduous	semideciduous
1	10	Alluvial SD Forest	F5A	Erythroxylum suberosum (A.St.-Hil.)	0	0	0	0	0	0	0	2	2018-04-01	evergreen	semideciduous
1	10	Alluvial SD Forest	F5A	Erythroxylum suberosum (A.St.-Hil.)	0	0	0	0	0	0	0	1	2018-05-01	evergreen	semideciduous
1	10	Alluvial SD Forest	F5A	Erythroxylum suberosum (A.St.-Hil.)	0	0	0	0	0	0	0	1	2018-06-01	evergreen	semideciduous
1	10	Alluvial SD Forest	F5A	Erythroxylum suberosum (A.St.-Hil.)	0	0	0	0	0	0	0	1	2018-07-01	evergreen	semideciduous
1	11	Alluvial SD Forest	F5A	Handroanthus heptaphyllus (Vell.) Mattos	0	0	0	0	0	0	0	2	2017-07-01	evergreen	evergreen
1	11	Alluvial SD Forest	F5A	Handroanthus heptaphyllus (Vell.) Mattos	0	0	0	0	0	0	0	2	2017-08-01	evergreen	evergreen
1	11	Alluvial SD Forest	F5A	Handroanthus heptaphyllus (Vell.) Mattos	0	0	0	0	0	0	0	2	2017-09-01	evergreen	evergreen
1	11	Alluvial SD Forest	F5A	Handroanthus heptaphyllus (Vell.) Mattos	0	0	0	0	0	0	0	1	2017-10-01	evergreen	evergreen
1	11	Alluvial SD Forest	F5A	Handroanthus heptaphyllus (Vell.) Mattos	0	0	0	0	0	0	0	1	2017-11-01	evergreen	evergreen
1	11	Alluvial SD Forest	F5A	Handroanthus heptaphyllus (Vell.) Mattos	0	0	0	0	0	0	0	1	2017-12-01	evergreen	evergreen
1	11	Alluvial SD Forest	F5A	Handroanthus heptaphyllus (Vell.) Mattos	0	0	0	0	0	0	0	1	2018-01-01	evergreen	evergreen
1	11	Alluvial SD Forest	F5A	Handroanthus heptaphyllus (Vell.) Mattos	0	0	0	0	0	0	0	1	2018-02-01	evergreen	evergreen
1	11	Alluvial SD Forest	F5A	Handroanthus heptaphyllus (Vell.) Mattos	0	0	0	0	0	0	0	1	2018-03-01	evergreen	evergreen
1	11	Alluvial SD Forest	F5A	Handroanthus heptaphyllus (Vell.) Mattos	0	0	0	0	0	0	0	2	2018-04-01	evergreen	evergreen
1	11	Alluvial SD Forest	F5A	Handroanthus heptaphyllus (Vell.) Mattos	0	0	0	0	0	0	0	1	2018-05-01	evergreen	evergreen
1	11	Alluvial SD Forest	F5A	Handroanthus heptaphyllus (Vell.) Mattos	0	0	0	0	0	0	0	2	2018-06-01	evergreen	evergreen
1	11	Alluvial SD Forest	F5A	Handroanthus heptaphyllus (Vell.) Mattos	0	0	0	0	0	0	0	2	2018-07-01	evergreen	evergreen
1	12	Alluvial SD Forest	F5A	Erythroxylum suberosum (A.St.-Hil.)	0	0	0	0	0	0	0	3	2017-08-01	semideciduous	semideciduous
1	12	Alluvial SD Forest	F5A	Erythroxylum suberosum (A.St.-Hil.)	0	0	0	0	0	0	0	2	2017-09-01	evergreen	semideciduous
1	12	Alluvial SD Forest	F5A	Erythroxylum suberosum (A.St.-Hil.)	0	0	0	0	0	0	0	1	2017-10-01	evergreen	semideciduous
1	12	Alluvial SD Forest	F5A	Erythroxylum suberosum (A.St.-Hil.)	0	0	0	0	0	0	0	1	2017-11-01	evergreen	semideciduous
1	12	Alluvial SD Forest	F5A	Erythroxylum suberosum (A.St.-Hil.)	0	0	0	0	0	0	0	2	2017-12-01	evergreen	semideciduous
1	12	Alluvial SD Forest	F5A	Erythroxylum suberosum (A.St.-Hil.)	0	0	0	0	0	0	0	1	2018-01-01	evergreen	semideciduous
1	12	Alluvial SD Forest	F5A	Erythroxylum suberosum (A.St.-Hil.)	0	0	0	0	0	0	0	1	2018-02-01	evergreen	semideciduous
1	12	Alluvial SD Forest	F5A	Erythroxylum suberosum (A.St.-Hil.)	0	0	0	0	0	0	0	3	2018-03-01	semideciduous	semideciduous
1	12	Alluvial SD Forest	F5A	Erythroxylum suberosum (A.St.-Hil.)	0	0	0	0	0	0	0	3	2018-04-01	semideciduous	semideciduous
1	12	Alluvial SD Forest	F5A	Erythroxylum suberosum (A.St.-Hil.)	0	0	0	0	0	0	0	2	2018-05-01	evergreen	semideciduous
1	12	Alluvial SD Forest	F5A	Erythroxylum suberosum (A.St.-Hil.)	0	0	0	0	0	0	0	2	2018-06-01	evergreen	semideciduous
1	12	Alluvial SD Forest	F5A	Erythroxylum suberosum (A.St.-Hil.)	0	0	0	0	0	0	0	3	2018-07-01	semideciduous	semideciduous
1	13	Alluvial SD Forest	F5A	Vitex cymosa Bertero ex Streng.	0	0	0	0	0	0	0	2	2017-07-01	evergreen	evergreen
1	13	Alluvial SD Forest	F5A	Vitex cymosa Bertero ex Streng.	0	0	0	0	0	0	0	1	2017-08-01	evergreen	evergreen
1	13	Alluvial SD Forest	F5A	Vitex cymosa Bertero ex Streng.	0	0	0	0	0	0	0	1	2017-09-01	evergreen	evergreen
1	13	Alluvial SD Forest	F5A	Vitex cymosa Bertero ex Streng.	0	0	0	0	0	0	0	2	2017-10-01	evergreen	evergreen
1	13	Alluvial SD Forest	F5A	Vitex cymosa Bertero ex Streng.	0	0	0	0	0	0	0	1	2017-11-01	evergreen	evergreen
1	13	Alluvial SD Forest	F5A	Vitex cymosa Bertero ex Streng.	0	0	0	0	0	0	0	1	2017-12-01	evergreen	evergreen
1	13	Alluvial SD Forest	F5A	Vitex cymosa Bertero ex Streng.	0	0	0	0	0	0	0	2	2018-01-01	evergreen	evergreen
1	13	Alluvial SD Forest	F5A	Vitex cymosa Bertero ex Streng.	0	0	0	0	0	0	0	1	2018-02-01	evergreen	evergreen
1	13	Alluvial SD Forest	F5A	Vitex cymosa Bertero ex Streng.	0	0	0	0	0	0	0	1	2018-03-01	evergreen	evergreen
1	13	Alluvial SD Forest	F5A	Vitex cymosa Bertero ex Streng.	0	0	0	0	0	0	0	1	2018-04-01	evergreen	evergreen
1	13	Alluvial SD Forest	F5A	Vitex cymosa Bertero ex Streng.	0	0	0	0	0	0	0	1	2018-05-01	evergreen	evergreen
1	13	Alluvial SD Forest	F5A	Vitex cymosa Bertero ex Streng.	0	0	0	0	0	0	0	1	2018-06-01	evergreen	evergreen
1	13	Alluvial SD Forest	F5A	Vitex cymosa Bertero ex Streng.	0	0	0	0	0	0	0	1	2018-07-01	evergreen	evergreen
1	14	Alluvial SD Forest	F5A	Erythroxylum suberosum (A.St.-Hil.)	0	0	0	0	0	0	0	3	2017-08-01	semideciduous	semideciduous
1	14	Alluvial SD Forest	F5A	Erythroxylum suberosum (A.St.-Hil.)	0	0	0	0	0	0	0	2	2017-09-01	evergreen	semideciduous
1	14	Alluvial SD Forest	F5A	Erythroxylum suberosum (A.St.-Hil.)	0	0	0	0	0	0	0	1	2017-10-01	evergreen	semideciduous
1	14	Alluvial SD Forest	F5A	Erythroxylum suberosum (A.St.-Hil.)	0	0	0	0	0	0	0	2	2017-11-01	semideciduous	semideciduous
1	14	Alluvial SD Forest	F5A	Erythroxylum suberosum (A.St.-Hil.)	0	0	0	0	0	0	0	1	2017-12-01	evergreen	semideciduous
1	14	Alluvial SD Forest	F5A	Erythroxylum suberosum (A.St.-Hil.)	0	0	0	0	0	0	0	2	2018-01-01	semideciduous	semideciduous
1	14	Alluvial SD Forest	F5A	Erythroxylum suberosum (A.St.-Hil.)	0	0	0	0	0	0	0	3	2018-02-01	semideciduous	semideciduous
1	14	Alluvial SD Forest	F5A	Erythroxylum suberosum (A.St.-Hil.)	0	0	0	0	0	0	0	3	2018-03-01	semideciduous	semideciduous
1	14	Alluvial SD Forest	F5A	Erythroxylum suberosum (A.St.-Hil.)	0	0	0	0	0	0	0	4	2018-04-01	semideciduous	semideciduous
1	14	Alluvial SD Forest	F5A	Erythroxylum suberosum (A.St.-Hil.)	0	0	0	0	0	0	0	4	2018-05-01	semideciduous	semideciduous
1	14	Alluvial SD Forest	F5A	Erythroxylum suberosum (A.St.-Hil.)	0	0	0	0	0	0	0	3	2018-06-01	semideciduous	semideciduous
1	14	Alluvial SD Forest	F5A	Erythroxylum suberosum (A.St.-Hil.)	0	0	0	0	0	0	0	3	2018-07-01	semideciduous	semideciduous
1	15	Alluvial SD Forest	F5A	Zygia inaequalis (H.B.K.) Pitt.	0	0	0	0	0	0	0	2	2017-07-01	evergreen	semideciduous
1	15	Alluvial SD Forest	F5A	Zygia inaequalis (H.B.K.) Pitt.	0	0	0	0	0	0	0	2	2017-08-01	evergreen	semideciduous
1	15	Alluvial SD Forest	F5A	Zygia inaequalis (H.B.K.) Pitt.	0	0	0	0	0	0	0	2	2017-09-01	evergreen	semideciduous
1	15	Alluvial SD Forest	F5A	Zygia inaequalis (H.B.K.) Pitt.	0	0	0	0	0	0	0	2	2017-10-01	evergreen	semideciduous
1	15	Alluvial SD Forest	F5A	Zygia inaequalis (H.B.K.) Pitt.	0	0	0	0	0	0	0	2	2017-11-01	evergreen	semideciduous
1	15	Alluvial SD Forest	F5A	Zygia inaequalis (H.B.K.) Pitt.	0	0	0	0	0	0	0	1	2017-12-01	evergreen	semideciduous
1	15	Alluvial SD Forest	F5A	Zygia inaequalis (H.B.K.) Pitt.	0	0	0	0	0	0	0	1	2018-01-01	evergreen	semideciduous
1	15	Alluvial SD Forest	F5A	Zygia inaequalis (H.B.K.) Pitt.	0	0	0	0	0	0	0	2	2018-02-01	evergreen	semideciduous
1	15	Alluvial SD Forest	F5A	Zygia inaequalis (H.B.K.) Pitt.	0	0	0	0	0	0	0	3	2018-03-01	semideciduous	semideciduous
1	15	Alluvial SD Forest	F5A	Zygia inaequalis (H.B.K.) Pitt.	0	0	0	0	0	0	0	3	2018-04-01	semideciduous	semideciduous
1	15	Alluvial SD Forest	F5A	Zygia inaequalis (H.B.K.) Pitt.	0	0	0	0	0	0	0	3	2018-05-01	semideciduous	semideciduous
1	15	Alluvial SD Forest	F5A	Zygia inaequalis (H.B.K.) Pitt.	0	0	0	0	0	0	0	2	2018-06-01	semideciduous	semideciduous
1	15	Alluvial SD Forest	F5A	Zygia inaequalis (H.B.K.) Pitt.	0	0	0	0	0	0	0	2	2018-07-01	evergreen	semideciduous
1	16	Alluvial SD Forest	F5A	Erythroxylum suberosum (A.St.-Hil.)	0	0	0	0	0	0	0	3	2017-08-01	semideciduous	semideciduous
1	16	Alluvial SD Forest	F5A	Erythroxylum suberosum (A.St.-Hil.)	0	0	0	0	0	0	0	3	2017-09-01	semideciduous	semideciduous
1	16	Alluvial SD Forest	F5A	Erythroxylum suberosum (A.St.-Hil.)	0	0	0	0	0	0	0	3	2017-10-01	semideciduous	semideciduous
1	16	Alluvial SD Forest	F5A	Erythroxylum suberosum (A.St.-Hil.)	0	0	0	0	0	0	0	1	2017-11-01	evergreen	semideciduous
1	16	Alluvial SD Forest	F5A	Erythroxylum suberosum (A.St.-Hil.)	0	0	0	0	0	0	0	1	2017-12-01	evergreen	semideciduous
1	16	Alluvial SD Forest	F5A	Erythroxylum suberosum (A.St.-Hil.)	0	0	0	0	0	0	0	2	2018-01-01	evergreen	semideciduous
1	16	Alluvial SD Forest	F5A	Erythroxylum suberosum (A.St.-Hil.)	0	0	0	0	0	0	0	2	2018-02-01	evergreen	semideciduous
1	16	Alluvial SD Forest	F5A	Erythroxylum suberosum (A.St.-Hil.)	0	0	0	0	0	0	0	2	2018-03-01	evergreen	semideciduous
1	16	Alluvial SD Forest	F5A	Erythroxylum suberosum (A.St.-Hil.)	0	0	0	0	0	0	0	2	2018-04-01	semideciduous	semideciduous
1	16	Alluvial SD Forest	F5A	Erythroxylum suberosum (A.St.-Hil.)	0	0	0	0	0	0	0	3	2018-05-01	semideciduous	semideciduous
1	16	Alluvial SD Forest	F5A	Erythroxylum suberosum (A.St.-Hil.)	0	0	0	0	0	0	0		2018-06-01	morreu	semideciduous
1	16	Alluvial SD Forest	F5A	Erythroxylum suberosum (A.St.-Hil.)	0	0	0	0	0	0	0		2018-07-01	morreu	semideciduous
1	17	Alluvial SD Forest	F5A	Mouriri guianensis Aubl.	0	0	0	0	0	0	0	4	2017-07-01	semideciduous	semideciduous
1	17	Alluvial SD Forest	F5A	Mouriri guianensis Aubl.	0	0	0	0	0	0	0	3	2017-08-01	semideciduous	semideciduous
1	17	Alluvial SD Forest	F5A	Mouriri guianensis Aubl.	0	0	0	0	0	0	0	2	2017-09-01	evergreen	semideciduous
1	17	Alluvial SD Forest	F5A	Mouriri guianensis Aubl.	0	0	0	0	0	0	0	1	2017-10-01	evergreen	semideciduous
1	17	Alluvial SD Forest	F5A	Mouriri guianensis Aubl.	0	0	0	0	0	0	0	1	2017-11-01	evergreen	semideciduous
1	17	Alluvial SD Forest	F5A	Mouriri guianensis Aubl.	0	0	0	0	0	0	0	1	2017-12-01	evergreen	semideciduous
1	17	Alluvial SD Forest	F5A	Mouriri guianensis Aubl.	0	0	0	0	0	0	0	1	2018-01-01	evergreen	semideciduous
1	17	Alluvial SD Forest	F5A	Mouriri guianensis Aubl.	0	0	0	0	0	0	0	1	2018-02-01	evergreen	semideciduous
1	17	Alluvial SD Forest	F5A	Mouriri guianensis Aubl.	0	0	0	0	0	0	0	3	2018-03-01	semideciduous	semideciduous
1	17	Alluvial SD Forest	F5A	Mouriri guianensis Aubl.	0	0	0	0	0	0	0	2	2018-04-01	semideciduous	semideciduous
1	17	Alluvial SD Forest	F5A	Mouriri guianensis Aubl.	0	0	0	0	0	0	0	2	2018-05-01	semideciduous	semideciduous
1	17	Alluvial SD Forest	F5A	Mouriri guianensis Aubl.	0	0	0	0	0	0	0	4	2018-06-01	semideciduous	semideciduous
1	17	Alluvial SD Forest	F5A	Mouriri guianensis Aubl.	0	0	0	0	0	0	0	4	2018-07-01	semideciduous	semideciduous
1	18	Alluvial SD Forest	F5A	Erythroxylum suberosum (A.St.-Hil.)	0	0	0	0	0	0	0	3	2017-08-01	semideciduous	semideciduous
1	18	Alluvial SD Forest	F5A	Erythroxylum suberosum (A.St.-Hil.)	0	0	0	0	0	0	0	2	2017-09-01	evergreen	semideciduous
1	18	Alluvial SD Forest	F5A	Erythroxylum suberosum (A.St.-Hil.)	0	0	0	0	0	0	0	1	2017-10-01	evergreen	semideciduous
1	18	Alluvial SD Forest	F5A	Erythroxylum suberosum (A.St.-Hil.)	0	0	0	0	0	0	0	1	2017-11-01	evergreen	semideciduous
1	18	Alluvial SD Forest	F5A	Erythroxylum suberosum (A.St.-Hil.)	0	0	0	0	0	0	0	1	2017-12-01	evergreen	semideciduous
1	18	Alluvial SD Forest	F5A	Erythroxylum suberosum (A.St.-Hil.)	0	0	0	0	0	0	0	1	2018-01-01	evergreen	semideciduous
1	18	Alluvial SD Forest	F5A	Erythroxylum suberosum (A.St.-Hil.)	0	0	0	0	0	0	0	1	2018-02-01	evergreen	semideciduous
1	18	Alluvial SD Forest	F5A	Erythroxylum suberosum (A.St.-Hil.)	0	0	0	0	0	0	0	1	2018-03-01	evergreen	semideciduous
1	18	Alluvial SD Forest	F5A	Erythroxylum suberosum (A.St.-Hil.)	0	0	0	0	0	0	0	3	2018-04-01	semideciduous	semideciduous
1	18	Alluvial SD Forest	F5A	Erythroxylum suberosum (A.St.-Hil.)	0	0	0	0	0	0	0	3	2018-05-01	semideciduous	semideciduous
1	18	Alluvial SD Forest	F5A	Erythroxylum suberosum (A.St.-Hil.)	0	0	0	0	0	0	0	3	2018-06-01	semideciduous	semideciduous
1	18	Alluvial SD Forest	F5A	Erythroxylum suberosum (A.St.-Hil.)	0	0	0	0	0	0	0	3	2018-07-01	semideciduous	semideciduous
1	19	Alluvial SD Forest	F5A	Erythroxylum suberosum (A.St.-Hil.)	0	0	0	0	0	0	0	1	2017-08-01	evergreen	semideciduous
1	19	Alluvial SD Forest	F5A	Erythroxylum suberosum (A.St.-Hil.)	0	0	0	0	0	0	0	1	2017-09-01	evergreen	semideciduous
1	19	Alluvial SD Forest	F5A	Erythroxylum suberosum (A.St.-Hil.)	0	0	0	0	0	0	0	1	2017-10-01	evergreen	semideciduous
1	19	Alluvial SD Forest	F5A	Erythroxylum suberosum (A.St.-Hil.)	0	0	0	0	0	0	0	1	2017-11-01	evergreen	semideciduous
1	19	Alluvial SD Forest	F5A	Erythroxylum suberosum (A.St.-Hil.)	0	0	0	1	0	0	1	1	2017-12-01	evergreen	semideciduous
1	19	Alluvial SD Forest	F5A	Erythroxylum suberosum (A.St.-Hil.)	0	0	0	0	0	0	0	1	2018-01-01	evergreen	semideciduous
1	19	Alluvial SD Forest	F5A	Erythroxylum suberosum (A.St.-Hil.)	0	0	0	0	0	0	0	1	2018-02-01	evergreen	semideciduous
1	19	Alluvial SD Forest	F5A	Erythroxylum suberosum (A.St.-Hil.)	0	0	0	0	0	0	0	2	2018-03-01	evergreen	semideciduous
1	19	Alluvial SD Forest	F5A	Erythroxylum suberosum (A.St.-Hil.)	0	0	0	0	0	0	0	4	2018-04-01	semideciduous	semideciduous
1	19	Alluvial SD Forest	F5A	Erythroxylum suberosum (A.St.-Hil.)	0	0	0	0	0	0	0	4	2018-05-01	semideciduous	semideciduous
1	19	Alluvial SD Forest	F5A	Erythroxylum suberosum (A.St.-Hil.)	0	0	0	0	0	0	0	2	2018-06-01	semideciduous	semideciduous
1	19	Alluvial SD Forest	F5A	Erythroxylum suberosum (A.St.-Hil.)	0	0	0	0	0	0	0	2	2018-07-01	evergreen	semideciduous
1	20	Alluvial SD Forest	F5A	Pseudobombax marginatum (A.St.-Hil., Juss. & Cambess.) A.Robyns	0	0	0	0	0	0	0	2	2017-07-01	evergreen	evergreen
1	20	Alluvial SD Forest	F5A	Pseudobombax marginatum (A.St.-Hil., Juss. & Cambess.) A.Robyns	0	0	0	0	0	0	0	1	2017-08-01	evergreen	evergreen
1	20	Alluvial SD Forest	F5A	Pseudobombax marginatum (A.St.-Hil., Juss. & Cambess.) A.Robyns	0	0	0	0	0	0	0	2	2017-09-01	evergreen	evergreen
1	20	Alluvial SD Forest	F5A	Pseudobombax marginatum (A.St.-Hil., Juss. & Cambess.) A.Robyns	0	0	0	0	0	0	0	2	2017-10-01	evergreen	evergreen
1	20	Alluvial SD Forest	F5A	Pseudobombax marginatum (A.St.-Hil., Juss. & Cambess.) A.Robyns	0	0	0	0	0	0	0	1	2017-11-01	evergreen	evergreen
1	20	Alluvial SD Forest	F5A	Pseudobombax marginatum (A.St.-Hil., Juss. & Cambess.) A.Robyns	0	0	0	0	0	0	0	1	2017-12-01	evergreen	evergreen
1	20	Alluvial SD Forest	F5A	Pseudobombax marginatum (A.St.-Hil., Juss. & Cambess.) A.Robyns	0	0	0	0	0	0	0	1	2018-01-01	evergreen	evergreen
1	20	Alluvial SD Forest	F5A	Pseudobombax marginatum (A.St.-Hil., Juss. & Cambess.) A.Robyns	0	0	0	0	0	0	0	1	2018-02-01	evergreen	evergreen
1	20	Alluvial SD Forest	F5A	Pseudobombax marginatum (A.St.-Hil., Juss. & Cambess.) A.Robyns	0	0	0	0	0	0	0	1	2018-03-01	evergreen	evergreen
1	20	Alluvial SD Forest	F5A	Pseudobombax marginatum (A.St.-Hil., Juss. & Cambess.) A.Robyns	0	0	0	0	0	0	0	1	2018-04-01	evergreen	evergreen
1	20	Alluvial SD Forest	F5A	Pseudobombax marginatum (A.St.-Hil., Juss. & Cambess.) A.Robyns	0	0	0	0	0	0	0	1	2018-05-01	evergreen	evergreen
1	20	Alluvial SD Forest	F5A	Pseudobombax marginatum (A.St.-Hil., Juss. & Cambess.) A.Robyns	0	0	0	0	0	0	0	1	2018-06-01	evergreen	evergreen
1	20	Alluvial SD Forest	F5A	Pseudobombax marginatum (A.St.-Hil., Juss. & Cambess.) A.Robyns	0	0	0	0	0	0	0	1	2018-07-01	evergreen	evergreen
1	21	Alluvial SD Forest	F5A	Astronium fraxinifolium Schott.	0	0	0	0	0	0	0	1	2017-07-01	evergreen	evergreen
1	21	Alluvial SD Forest	F5A	Astronium fraxinifolium Schott.	0	0	0	0	0	0	0	2	2017-08-01	evergreen	evergreen
1	21	Alluvial SD Forest	F5A	Astronium fraxinifolium Schott.	0	0	0	0	0	0	0	1	2017-09-01	evergreen	evergreen
1	21	Alluvial SD Forest	F5A	Astronium fraxinifolium Schott.	0	0	0	0	0	0	0	1	2017-10-01	evergreen	evergreen
1	21	Alluvial SD Forest	F5A	Astronium fraxinifolium Schott.	0	0	0	0	0	0	0	1	2017-11-01	evergreen	evergreen
1	21	Alluvial SD Forest	F5A	Astronium fraxinifolium Schott.	0	0	0	0	0	0	0	1	2017-12-01	evergreen	evergreen
1	21	Alluvial SD Forest	F5A	Astronium fraxinifolium Schott.	0	0	0	0	0	0	0	1	2018-01-01	evergreen	evergreen
1	21	Alluvial SD Forest	F5A	Astronium fraxinifolium Schott.	0	0	0	0	0	0	0	1	2018-02-01	evergreen	evergreen
1	21	Alluvial SD Forest	F5A	Astronium fraxinifolium Schott.	0	0	0	0	0	0	0	1	2018-03-01	evergreen	evergreen
1	21	Alluvial SD Forest	F5A	Astronium fraxinifolium Schott.	0	0	0	0	0	0	0	1	2018-04-01	evergreen	evergreen
1	21	Alluvial SD Forest	F5A	Astronium fraxinifolium Schott.	0	0	0	0	0	0	0	1	2018-05-01	evergreen	evergreen
1	21	Alluvial SD Forest	F5A	Astronium fraxinifolium Schott.	0	0	0	0	0	1	1	1	2018-06-01	evergreen	evergreen
1	21	Alluvial SD Forest	F5A	Astronium fraxinifolium Schott.	0	0	0	0	0	0	0	1	2018-07-01	evergreen	evergreen
1	22	Alluvial SD Forest	F5A	Cupania vernalis Cambess.	0	0	0	0	0	0	0	4	2017-07-01	deciduous	deciduous
1	22	Alluvial SD Forest	F5A	Cupania vernalis Cambess.	0	0	0	0	0	0	0	4	2017-08-01	deciduous	deciduous
1	22	Alluvial SD Forest	F5A	Cupania vernalis Cambess.	0	0	0	0	0	0	0	3	2017-09-01	semideciduous	deciduous
1	22	Alluvial SD Forest	F5A	Cupania vernalis Cambess.	0	0	0	0	0	0	0	3	2017-10-01	semideciduous	deciduous
1	22	Alluvial SD Forest	F5A	Cupania vernalis Cambess.	0	0	0	0	0	0	0	1	2017-11-01	evergreen	deciduous
1	22	Alluvial SD Forest	F5A	Cupania vernalis Cambess.	0	0	0	0	0	0	0	1	2017-12-01	evergreen	deciduous
1	22	Alluvial SD Forest	F5A	Cupania vernalis Cambess.	0	0	0	0	0	0	0	2	2018-01-01	evergreen	deciduous
1	22	Alluvial SD Forest	F5A	Cupania vernalis Cambess.	0	0	0	0	0	0	0	1	2018-02-01	evergreen	deciduous
1	22	Alluvial SD Forest	F5A	Cupania vernalis Cambess.	0	0	0	0	0	0	0	1	2018-03-01	evergreen	deciduous
1	22	Alluvial SD Forest	F5A	Cupania vernalis Cambess.	0	0	0	0	0	0	0	2	2018-04-01	evergreen	deciduous
1	22	Alluvial SD Forest	F5A	Cupania vernalis Cambess.	0	0	0	0	0	0	0	1	2018-05-01	evergreen	deciduous
1	22	Alluvial SD Forest	F5A	Cupania vernalis Cambess.	0	0	0	0	0	0	0	4	2018-06-01	deciduous	deciduous
1	22	Alluvial SD Forest	F5A	Cupania vernalis Cambess.	0	0	0	0	0	0	0	4	2018-07-01	semideciduous	deciduous
1	23	Alluvial SD Forest	F5A	Pseudobombax marginatum (A.St.-Hil., Juss. & Cambess.) A.Robyns	0	0	0	0	0	0	0	4	2017-07-01	semideciduous	deciduous
1	23	Alluvial SD Forest	F5A	Pseudobombax marginatum (A.St.-Hil., Juss. & Cambess.) A.Robyns	0	0	0	0	0	0	0	3	2017-08-01	semideciduous	deciduous
1	23	Alluvial SD Forest	F5A	Pseudobombax marginatum (A.St.-Hil., Juss. & Cambess.) A.Robyns	0	0	0	0	0	0	0	2	2017-09-01	evergreen	deciduous
1	23	Alluvial SD Forest	F5A	Pseudobombax marginatum (A.St.-Hil., Juss. & Cambess.) A.Robyns	0	0	0	0	0	0	0	2	2017-10-01	evergreen	deciduous
1	23	Alluvial SD Forest	F5A	Pseudobombax marginatum (A.St.-Hil., Juss. & Cambess.) A.Robyns	0	0	0	0	0	0	0	1	2017-11-01	evergreen	deciduous
1	23	Alluvial SD Forest	F5A	Pseudobombax marginatum (A.St.-Hil., Juss. & Cambess.) A.Robyns	0	0	0	1	1	0	1	1	2017-12-01	evergreen	deciduous
1	23	Alluvial SD Forest	F5A	Pseudobombax marginatum (A.St.-Hil., Juss. & Cambess.) A.Robyns	0	0	0	0	0	0	0	1	2018-01-01	evergreen	deciduous
1	23	Alluvial SD Forest	F5A	Pseudobombax marginatum (A.St.-Hil., Juss. & Cambess.) A.Robyns	0	0	0	0	0	0	0	1	2018-02-01	evergreen	deciduous
1	23	Alluvial SD Forest	F5A	Pseudobombax marginatum (A.St.-Hil., Juss. & Cambess.) A.Robyns	0	0	0	0	0	0	0	1	2018-03-01	evergreen	deciduous
1	23	Alluvial SD Forest	F5A	Pseudobombax marginatum (A.St.-Hil., Juss. & Cambess.) A.Robyns	0	0	0	1	0	0	1	3	2018-04-01	semideciduous	deciduous
1	23	Alluvial SD Forest	F5A	Pseudobombax marginatum (A.St.-Hil., Juss. & Cambess.) A.Robyns	0	0	0	1	0	0	1	3	2018-05-01	semideciduous	deciduous
1	23	Alluvial SD Forest	F5A	Pseudobombax marginatum (A.St.-Hil., Juss. & Cambess.) A.Robyns	0	0	0	0	0	0	0	4	2018-06-01	deciduous	deciduous
1	23	Alluvial SD Forest	F5A	Pseudobombax marginatum (A.St.-Hil., Juss. & Cambess.) A.Robyns	0	0	0	0	0	0	0	4	2018-07-01	deciduous	deciduous
1	24	Alluvial SD Forest	F5A	Erythroxylum suberosum (A.St.-Hil.)	0	0	0	0	0	0	0	4	2017-08-01	semideciduous	deciduous
1	24	Alluvial SD Forest	F5A	Erythroxylum suberosum (A.St.-Hil.)	0	0	0	0	0	0	0	3	2017-09-01	semideciduous	deciduous
1	24	Alluvial SD Forest	F5A	Erythroxylum suberosum (A.St.-Hil.)	0	0	0	0	0	0	0	2	2017-10-01	evergreen	deciduous
1	24	Alluvial SD Forest	F5A	Erythroxylum suberosum (A.St.-Hil.)	0	0	0	0	0	0	0	1	2017-11-01	evergreen	deciduous
1	24	Alluvial SD Forest	F5A	Erythroxylum suberosum (A.St.-Hil.)	0	0	0	0	0	0	0	1	2017-12-01	evergreen	deciduous
1	24	Alluvial SD Forest	F5A	Erythroxylum suberosum (A.St.-Hil.)	0	0	0	0	0	0	0	1	2018-01-01	evergreen	deciduous
1	24	Alluvial SD Forest	F5A	Erythroxylum suberosum (A.St.-Hil.)	0	0	0	0	0	0	0	1	2018-02-01	evergreen	deciduous
1	24	Alluvial SD Forest	F5A	Erythroxylum suberosum (A.St.-Hil.)	0	0	0	0	0	0	0	2	2018-03-01	evergreen	deciduous
1	24	Alluvial SD Forest	F5A	Erythroxylum suberosum (A.St.-Hil.)	0	0	0	0	0	0	0	4	2018-04-01	semideciduous	deciduous
1	24	Alluvial SD Forest	F5A	Erythroxylum suberosum (A.St.-Hil.)	0	0	0	0	0	0	0	4	2018-05-01	semideciduous	deciduous
1	24	Alluvial SD Forest	F5A	Erythroxylum suberosum (A.St.-Hil.)	0	0	0	0	0	0	0	4	2018-06-01	semideciduous	deciduous
1	24	Alluvial SD Forest	F5A	Erythroxylum suberosum (A.St.-Hil.)	0	0	0	0	0	0	0	4	2018-07-01	deciduous	deciduous
1	25	Alluvial SD Forest	F5A	Astronium fraxinifolium Schott.	0	0	0	0	0	0	0	1	2017-07-01	evergreen	evergreen
1	25	Alluvial SD Forest	F5A	Astronium fraxinifolium Schott.	0	0	0	0	0	0	0	1	2017-08-01	evergreen	evergreen
1	25	Alluvial SD Forest	F5A	Astronium fraxinifolium Schott.	0	0	0	0	0	0	0	1	2017-09-01	evergreen	evergreen
1	25	Alluvial SD Forest	F5A	Astronium fraxinifolium Schott.	0	0	0	0	0	0	0	1	2017-10-01	evergreen	evergreen
1	25	Alluvial SD Forest	F5A	Astronium fraxinifolium Schott.	0	0	0	0	0	0	0	1	2017-11-01	evergreen	evergreen
1	25	Alluvial SD Forest	F5A	Astronium fraxinifolium Schott.	0	0	0	0	0	0	0	1	2017-12-01	evergreen	evergreen
1	25	Alluvial SD Forest	F5A	Astronium fraxinifolium Schott.	0	0	0	0	0	0	0	1	2018-01-01	evergreen	evergreen
1	25	Alluvial SD Forest	F5A	Astronium fraxinifolium Schott.	0	0	0	0	0	0	0	1	2018-02-01	evergreen	evergreen
1	25	Alluvial SD Forest	F5A	Astronium fraxinifolium Schott.	0	0	0	0	0	0	0	2	2018-03-01	evergreen	evergreen
1	25	Alluvial SD Forest	F5A	Astronium fraxinifolium Schott.	0	0	0	0	0	0	0	1	2018-04-01	evergreen	evergreen
1	25	Alluvial SD Forest	F5A	Astronium fraxinifolium Schott.	0	0	0	0	0	0	0	1	2018-05-01	evergreen	evergreen
1	25	Alluvial SD Forest	F5A	Astronium fraxinifolium Schott.	0	0	0	0	0	0	0	1	2018-06-01	evergreen	evergreen
1	25	Alluvial SD Forest	F5A	Astronium fraxinifolium Schott.	0	0	0	0	0	0	0	1	2018-07-01	evergreen	evergreen
1	26	Alluvial SD Forest	F5A	Mouriri guianensis Aubl.	0	0	0	0	0	0	0	1	2017-07-01	evergreen	evergreen
1	26	Alluvial SD Forest	F5A	Mouriri guianensis Aubl.	0	0	0	0	0	0	0	1	2017-08-01	evergreen	evergreen
1	26	Alluvial SD Forest	F5A	Mouriri guianensis Aubl.	0	0	0	0	0	0	0	1	2017-09-01	evergreen	evergreen
1	26	Alluvial SD Forest	F5A	Mouriri guianensis Aubl.	0	0	0	0	0	0	0	1	2017-10-01	evergreen	evergreen
1	26	Alluvial SD Forest	F5A	Mouriri guianensis Aubl.	0	0	0	0	0	0	0	1	2017-11-01	evergreen	evergreen
1	26	Alluvial SD Forest	F5A	Mouriri guianensis Aubl.	0	0	0	0	0	0	0	1	2017-12-01	evergreen	evergreen
1	26	Alluvial SD Forest	F5A	Mouriri guianensis Aubl.	0	0	0	0	0	0	0	1	2018-01-01	evergreen	evergreen
1	26	Alluvial SD Forest	F5A	Mouriri guianensis Aubl.	0	0	0	0	0	0	0	1	2018-02-01	evergreen	evergreen
1	26	Alluvial SD Forest	F5A	Mouriri guianensis Aubl.	0	0	0	0	0	0	0	2	2018-03-01	evergreen	evergreen
1	26	Alluvial SD Forest	F5A	Mouriri guianensis Aubl.	0	0	0	0	0	0	0	1	2018-04-01	evergreen	evergreen
1	26	Alluvial SD Forest	F5A	Mouriri guianensis Aubl.	0	0	0	0	0	0	0	1	2018-05-01	evergreen	evergreen
1	26	Alluvial SD Forest	F5A	Mouriri guianensis Aubl.	0	0	0	0	0	0	0	1	2018-06-01	evergreen	evergreen
1	26	Alluvial SD Forest	F5A	Mouriri guianensis Aubl.	0	0	0	0	0	0	0	1	2018-07-01	evergreen	evergreen
1	27	Alluvial SD Forest	F5A	Alchornea discolor Poepp.	0	0	0	0	0	0	0	1	2017-07-01	evergreen	evergreen
1	27	Alluvial SD Forest	F5A	Alchornea discolor Poepp.	0	0	0	0	0	0	0	1	2017-08-01	evergreen	evergreen
1	27	Alluvial SD Forest	F5A	Alchornea discolor Poepp.	0	0	0	0	0	0	0	1	2017-09-01	evergreen	evergreen
1	27	Alluvial SD Forest	F5A	Alchornea discolor Poepp.	0	0	0	0	0	0	0	1	2017-10-01	evergreen	evergreen
1	27	Alluvial SD Forest	F5A	Alchornea discolor Poepp.	0	0	0	0	0	0	0	1	2017-11-01	evergreen	evergreen
1	27	Alluvial SD Forest	F5A	Alchornea discolor Poepp.	0	0	0	0	0	0	0	1	2017-12-01	evergreen	evergreen
1	27	Alluvial SD Forest	F5A	Alchornea discolor Poepp.	0	0	0	0	0	0	0	1	2018-01-01	evergreen	evergreen
1	27	Alluvial SD Forest	F5A	Alchornea discolor Poepp.	0	0	0	0	0	0	0	1	2018-02-01	evergreen	evergreen
1	27	Alluvial SD Forest	F5A	Alchornea discolor Poepp.	0	0	0	0	0	0	0	2	2018-03-01	evergreen	evergreen
1	27	Alluvial SD Forest	F5A	Alchornea discolor Poepp.	0	0	0	0	0	0	0	2	2018-04-01	evergreen	evergreen
1	27	Alluvial SD Forest	F5A	Alchornea discolor Poepp.	0	0	0	0	0	0	0	1	2018-05-01	evergreen	evergreen
1	27	Alluvial SD Forest	F5A	Alchornea discolor Poepp.	0	0	0	0	0	0	0	1	2018-06-01	evergreen	evergreen
1	27	Alluvial SD Forest	F5A	Alchornea discolor Poepp.	0	0	0	0	0	0	0	1	2018-07-01	evergreen	evergreen
1	28	Alluvial SD Forest	F5A	Zygia inaequalis (H.B.K.) Pitt.	0	0	0	0	0	0	0	2	2017-07-01	semideciduous	semideciduous
1	28	Alluvial SD Forest	F5A	Zygia inaequalis (H.B.K.) Pitt.	0	0	0	0	0	0	0	3	2017-08-01	semideciduous	semideciduous
1	28	Alluvial SD Forest	F5A	Zygia inaequalis (H.B.K.) Pitt.	0	0	0	0	0	0	0	3	2017-09-01	semideciduous	semideciduous
1	28	Alluvial SD Forest	F5A	Zygia inaequalis (H.B.K.) Pitt.	0	0	0	0	0	0	0	3	2017-10-01	semideciduous	semideciduous
1	28	Alluvial SD Forest	F5A	Zygia inaequalis (H.B.K.) Pitt.	0	0	0	0	0	0	0	1	2017-11-01	evergreen	semideciduous
1	28	Alluvial SD Forest	F5A	Zygia inaequalis (H.B.K.) Pitt.	0	0	0	0	0	0	0	1	2017-12-01	evergreen	semideciduous
1	28	Alluvial SD Forest	F5A	Zygia inaequalis (H.B.K.) Pitt.	0	0	0	0	0	0	0	1	2018-01-01	evergreen	semideciduous
1	28	Alluvial SD Forest	F5A	Zygia inaequalis (H.B.K.) Pitt.	0	0	0	0	0	0	0	1	2018-02-01	evergreen	semideciduous
1	28	Alluvial SD Forest	F5A	Zygia inaequalis (H.B.K.) Pitt.	0	0	0	0	0	0	0	2	2018-03-01	evergreen	semideciduous
1	28	Alluvial SD Forest	F5A	Zygia inaequalis (H.B.K.) Pitt.	0	0	0	0	0	0	0	2	2018-04-01	evergreen	semideciduous
1	28	Alluvial SD Forest	F5A	Zygia inaequalis (H.B.K.) Pitt.	0	0	0	0	0	0	0	1	2018-05-01	evergreen	semideciduous
1	28	Alluvial SD Forest	F5A	Zygia inaequalis (H.B.K.) Pitt.	0	0	0	0	0	0	0	2	2018-06-01	evergreen	semideciduous
1	28	Alluvial SD Forest	F5A	Zygia inaequalis (H.B.K.) Pitt.	0	0	0	0	0	0	0	2	2018-07-01	semideciduous	semideciduous
1	29	Alluvial SD Forest	F5A	Tabebuia aurea (Silva Manso) Benth. & Hook. f. ex S. Moore	0	0	0	0	0	0	0	2	2017-07-01	evergreen	semideciduous
1	29	Alluvial SD Forest	F5A	Tabebuia aurea (Silva Manso) Benth. & Hook. f. ex S. Moore	0	0	0	0	0	0	0	2	2017-08-01	evergreen	semideciduous
1	29	Alluvial SD Forest	F5A	Tabebuia aurea (Silva Manso) Benth. & Hook. f. ex S. Moore	0	0	0	0	0	0	0	2	2017-09-01	evergreen	semideciduous
1	29	Alluvial SD Forest	F5A	Tabebuia aurea (Silva Manso) Benth. & Hook. f. ex S. Moore	0	0	0	0	0	0	0	2	2017-10-01	evergreen	semideciduous
1	29	Alluvial SD Forest	F5A	Tabebuia aurea (Silva Manso) Benth. & Hook. f. ex S. Moore	0	0	0	0	0	0	0	1	2017-11-01	evergreen	semideciduous
1	29	Alluvial SD Forest	F5A	Tabebuia aurea (Silva Manso) Benth. & Hook. f. ex S. Moore	0	0	0	0	0	0	0	1	2017-12-01	evergreen	semideciduous
1	29	Alluvial SD Forest	F5A	Tabebuia aurea (Silva Manso) Benth. & Hook. f. ex S. Moore	0	0	0	0	0	0	0	2	2018-01-01	evergreen	semideciduous
1	29	Alluvial SD Forest	F5A	Tabebuia aurea (Silva Manso) Benth. & Hook. f. ex S. Moore	0	0	0	0	0	0	0	1	2018-02-01	evergreen	semideciduous
1	29	Alluvial SD Forest	F5A	Tabebuia aurea (Silva Manso) Benth. & Hook. f. ex S. Moore	0	0	0	0	0	0	0	1	2018-03-01	evergreen	semideciduous
1	29	Alluvial SD Forest	F5A	Tabebuia aurea (Silva Manso) Benth. & Hook. f. ex S. Moore	0	0	0	0	0	0	0	3	2018-04-01	semideciduous	semideciduous
1	29	Alluvial SD Forest	F5A	Tabebuia aurea (Silva Manso) Benth. & Hook. f. ex S. Moore	0	0	0	0	0	0	0	2	2018-05-01	evergreen	semideciduous
1	29	Alluvial SD Forest	F5A	Tabebuia aurea (Silva Manso) Benth. & Hook. f. ex S. Moore	0	0	0	0	0	0	0	2	2018-06-01	evergreen	semideciduous
1	29	Alluvial SD Forest	F5A	Tabebuia aurea (Silva Manso) Benth. & Hook. f. ex S. Moore	0	0	0	0	0	0	0	2	2018-07-01	evergreen	semideciduous
1	30	Alluvial SD Forest	F5A	Astronium fraxinifolium Schott.	0	0	0	0	0	1	1	1	2017-07-01	evergreen	evergreen
1	30	Alluvial SD Forest	F5A	Astronium fraxinifolium Schott.	0	0	0	0	0	0	0	1	2017-08-01	evergreen	evergreen
1	30	Alluvial SD Forest	F5A	Astronium fraxinifolium Schott.	0	0	0	0	0	0	0	1	2017-09-01	evergreen	evergreen
1	30	Alluvial SD Forest	F5A	Astronium fraxinifolium Schott.	0	0	0	0	0	0	0	1	2017-10-01	evergreen	evergreen
1	30	Alluvial SD Forest	F5A	Astronium fraxinifolium Schott.	0	0	0	0	0	0	0	1	2017-11-01	evergreen	evergreen
1	30	Alluvial SD Forest	F5A	Astronium fraxinifolium Schott.	0	0	0	0	0	0	0	1	2017-12-01	evergreen	evergreen
1	30	Alluvial SD Forest	F5A	Astronium fraxinifolium Schott.	0	0	0	0	0	0	0	1	2018-01-01	evergreen	evergreen
1	30	Alluvial SD Forest	F5A	Astronium fraxinifolium Schott.	0	0	0	0	0	0	0	1	2018-02-01	evergreen	evergreen
1	30	Alluvial SD Forest	F5A	Astronium fraxinifolium Schott.	0	0	0	0	0	0	0	1	2018-03-01	evergreen	evergreen
1	30	Alluvial SD Forest	F5A	Astronium fraxinifolium Schott.	0	0	0	0	0	0	0	1	2018-04-01	evergreen	evergreen
1	30	Alluvial SD Forest	F5A	Astronium fraxinifolium Schott.	0	0	0	0	0	0	0	1	2018-05-01	evergreen	evergreen
1	30	Alluvial SD Forest	F5A	Astronium fraxinifolium Schott.	0	0	0	0	0	1	1	1	2018-06-01	evergreen	evergreen
1	30	Alluvial SD Forest	F5A	Astronium fraxinifolium Schott.	0	0	0	0	0	1	1	1	2018-07-01	evergreen	evergreen
1	31	Alluvial SD Forest	F5A	Alchornea discolor Poepp.	0	0	0	0	0	0	0	1	2017-07-01	evergreen	semideciduous
1	31	Alluvial SD Forest	F5A	Alchornea discolor Poepp.	0	0	0	0	0	0	0	1	2017-08-01	evergreen	semideciduous
1	31	Alluvial SD Forest	F5A	Alchornea discolor Poepp.	0	0	0	0	0	0	0	1	2017-09-01	evergreen	semideciduous
1	31	Alluvial SD Forest	F5A	Alchornea discolor Poepp.	0	0	0	0	0	0	0	1	2017-10-01	evergreen	semideciduous
1	31	Alluvial SD Forest	F5A	Alchornea discolor Poepp.	0	0	0	0	0	0	0	1	2017-11-01	evergreen	semideciduous
1	31	Alluvial SD Forest	F5A	Alchornea discolor Poepp.	0	0	0	0	0	0	0	1	2017-12-01	evergreen	semideciduous
1	31	Alluvial SD Forest	F5A	Alchornea discolor Poepp.	0	0	0	0	0	0	0	1	2018-01-01	evergreen	semideciduous
1	31	Alluvial SD Forest	F5A	Alchornea discolor Poepp.	0	0	0	0	0	0	0	1	2018-02-01	evergreen	semideciduous
1	31	Alluvial SD Forest	F5A	Alchornea discolor Poepp.	0	0	0	0	0	0	0	1	2018-03-01	evergreen	semideciduous
1	31	Alluvial SD Forest	F5A	Alchornea discolor Poepp.	0	0	0	0	0	0	0	3	2018-04-01	semideciduous	semideciduous
1	31	Alluvial SD Forest	F5A	Alchornea discolor Poepp.	0	0	0	0	0	0	0	2	2018-05-01	evergreen	semideciduous
1	31	Alluvial SD Forest	F5A	Alchornea discolor Poepp.	0	0	0	0	0	0	0	1	2018-06-01	evergreen	semideciduous
1	31	Alluvial SD Forest	F5A	Alchornea discolor Poepp.	0	0	0	0	0	0	0	1	2018-07-01	evergreen	semideciduous
1	32	Alluvial SD Forest	F5A	Tabebuia aurea (Silva Manso) Benth. & Hook. f. ex S. Moore	0	0	0	0	0	0	0	2	2017-07-01	evergreen	semideciduous
1	32	Alluvial SD Forest	F5A	Tabebuia aurea (Silva Manso) Benth. & Hook. f. ex S. Moore	0	0	0	0	0	0	0	2	2017-08-01	semideciduous	semideciduous
1	32	Alluvial SD Forest	F5A	Tabebuia aurea (Silva Manso) Benth. & Hook. f. ex S. Moore	0	0	0	0	0	0	0	3	2017-09-01	semideciduous	semideciduous
1	32	Alluvial SD Forest	F5A	Tabebuia aurea (Silva Manso) Benth. & Hook. f. ex S. Moore	0	0	0	0	0	0	0	3	2017-10-01	semideciduous	semideciduous
1	32	Alluvial SD Forest	F5A	Tabebuia aurea (Silva Manso) Benth. & Hook. f. ex S. Moore	0	0	0	0	0	0	0	1	2017-11-01	evergreen	semideciduous
1	32	Alluvial SD Forest	F5A	Tabebuia aurea (Silva Manso) Benth. & Hook. f. ex S. Moore	0	0	0	0	0	0	0	1	2017-12-01	evergreen	semideciduous
1	32	Alluvial SD Forest	F5A	Tabebuia aurea (Silva Manso) Benth. & Hook. f. ex S. Moore	0	0	0	0	0	0	0	1	2018-01-01	evergreen	semideciduous
1	32	Alluvial SD Forest	F5A	Tabebuia aurea (Silva Manso) Benth. & Hook. f. ex S. Moore	0	0	0	0	0	0	0	1	2018-02-01	evergreen	semideciduous
1	32	Alluvial SD Forest	F5A	Tabebuia aurea (Silva Manso) Benth. & Hook. f. ex S. Moore	0	0	0	0	0	0	0	1	2018-03-01	evergreen	semideciduous
1	32	Alluvial SD Forest	F5A	Tabebuia aurea (Silva Manso) Benth. & Hook. f. ex S. Moore	0	0	0	0	0	0	0	2	2018-04-01	evergreen	semideciduous
1	32	Alluvial SD Forest	F5A	Tabebuia aurea (Silva Manso) Benth. & Hook. f. ex S. Moore	0	0	0	0	0	0	0	1	2018-05-01	evergreen	semideciduous
1	32	Alluvial SD Forest	F5A	Tabebuia aurea (Silva Manso) Benth. & Hook. f. ex S. Moore	0	0	0	0	0	0	0	2	2018-06-01	evergreen	semideciduous
1	32	Alluvial SD Forest	F5A	Tabebuia aurea (Silva Manso) Benth. & Hook. f. ex S. Moore	0	0	0	0	0	0	0	2	2018-07-01	evergreen	semideciduous
1	33	Alluvial SD Forest	F5A	Curatella americana L.	0	0	0	0	0	0	0	2	2017-07-01	evergreen	semideciduous
1	33	Alluvial SD Forest	F5A	Curatella americana L.	0	0	0	0	0	0	0	1	2017-08-01	evergreen	semideciduous
1	33	Alluvial SD Forest	F5A	Curatella americana L.	0	0	0	0	0	0	0	1	2017-09-01	evergreen	semideciduous
1	33	Alluvial SD Forest	F5A	Curatella americana L.	0	0	0	0	0	0	0	1	2017-10-01	evergreen	semideciduous
1	33	Alluvial SD Forest	F5A	Curatella americana L.	0	0	0	0	0	0	0	1	2017-11-01	evergreen	semideciduous
1	33	Alluvial SD Forest	F5A	Curatella americana L.	0	0	0	0	0	0	0	1	2017-12-01	evergreen	semideciduous
1	33	Alluvial SD Forest	F5A	Curatella americana L.	0	0	0	0	0	0	0	1	2018-01-01	evergreen	semideciduous
1	33	Alluvial SD Forest	F5A	Curatella americana L.	0	0	0	0	0	0	0	1	2018-02-01	evergreen	semideciduous
1	33	Alluvial SD Forest	F5A	Curatella americana L.	0	0	0	0	0	0	0	2	2018-03-01	evergreen	semideciduous
1	33	Alluvial SD Forest	F5A	Curatella americana L.	0	0	0	0	0	0	0	2	2018-04-01	semideciduous	semideciduous
1	33	Alluvial SD Forest	F5A	Curatella americana L.	0	0	0	0	0	0	0	2	2018-05-01	semideciduous	semideciduous
1	33	Alluvial SD Forest	F5A	Curatella americana L.	0	0	0	0	0	0	0	1	2018-06-01	evergreen	semideciduous
1	33	Alluvial SD Forest	F5A	Curatella americana L.	0	0	0	0	0	0	0	1	2018-07-01	evergreen	semideciduous
1	34	Alluvial SD Forest	F5A	Alchornea discolor Poepp.	0	0	0	0	0	0	0	1	2017-07-01	evergreen	semideciduous
1	34	Alluvial SD Forest	F5A	Alchornea discolor Poepp.	0	0	0	0	0	0	0	1	2017-08-01	evergreen	semideciduous
1	34	Alluvial SD Forest	F5A	Alchornea discolor Poepp.	0	0	0	0	0	0	0	1	2017-09-01	evergreen	semideciduous
1	34	Alluvial SD Forest	F5A	Alchornea discolor Poepp.	0	0	0	0	0	0	0	2	2017-10-01	evergreen	semideciduous
1	34	Alluvial SD Forest	F5A	Alchornea discolor Poepp.	0	0	0	0	0	0	0	1	2017-11-01	evergreen	semideciduous
1	34	Alluvial SD Forest	F5A	Alchornea discolor Poepp.	0	0	0	0	0	0	0	1	2017-12-01	evergreen	semideciduous
1	34	Alluvial SD Forest	F5A	Alchornea discolor Poepp.	0	0	0	0	0	0	0	1	2018-01-01	evergreen	semideciduous
1	34	Alluvial SD Forest	F5A	Alchornea discolor Poepp.	0	0	0	0	0	0	0	1	2018-02-01	evergreen	semideciduous
1	34	Alluvial SD Forest	F5A	Alchornea discolor Poepp.	0	0	0	0	0	0	0	1	2018-03-01	evergreen	semideciduous
1	34	Alluvial SD Forest	F5A	Alchornea discolor Poepp.	0	0	0	0	0	0	0	3	2018-04-01	semideciduous	semideciduous
1	34	Alluvial SD Forest	F5A	Alchornea discolor Poepp.	0	0	0	0	0	0	0	2	2018-05-01	semideciduous	semideciduous
1	34	Alluvial SD Forest	F5A	Alchornea discolor Poepp.	0	0	0	0	0	0	0	1	2018-06-01	evergreen	semideciduous
1	34	Alluvial SD Forest	F5A	Alchornea discolor Poepp.	0	0	0	0	0	0	0	1	2018-07-01	evergreen	semideciduous
1	35	Alluvial SD Forest	F5A	Erythroxylum anguifugum Mart.	0	0	0	0	0	0	0	1	2017-07-01	evergreen	evergreen
1	35	Alluvial SD Forest	F5A	Erythroxylum anguifugum Mart.	0	0	0	0	0	0	0	2	2017-08-01	evergreen	evergreen
1	35	Alluvial SD Forest	F5A	Erythroxylum anguifugum Mart.	0	0	0	0	0	0	0	2	2017-09-01	evergreen	evergreen
1	35	Alluvial SD Forest	F5A	Erythroxylum anguifugum Mart.	0	0	0	0	0	0	0	2	2017-10-01	evergreen	evergreen
1	35	Alluvial SD Forest	F5A	Erythroxylum anguifugum Mart.	0	0	0	0	0	0	0	1	2017-11-01	evergreen	evergreen
1	35	Alluvial SD Forest	F5A	Erythroxylum anguifugum Mart.	0	0	0	1	1	0	1	1	2017-12-01	evergreen	evergreen
1	35	Alluvial SD Forest	F5A	Erythroxylum anguifugum Mart.	0	0	0	0	0	0	0	1	2018-01-01	evergreen	evergreen
1	35	Alluvial SD Forest	F5A	Erythroxylum anguifugum Mart.	0	0	0	0	0	0	0	1	2018-02-01	evergreen	evergreen
1	35	Alluvial SD Forest	F5A	Erythroxylum anguifugum Mart.	0	0	0	0	0	0	0	2	2018-03-01	evergreen	evergreen
1	35	Alluvial SD Forest	F5A	Erythroxylum anguifugum Mart.	0	0	0	0	0	0	0	2	2018-04-01	evergreen	evergreen
1	35	Alluvial SD Forest	F5A	Erythroxylum anguifugum Mart.	0	0	0	0	0	0	0	1	2018-05-01	evergreen	evergreen
1	35	Alluvial SD Forest	F5A	Erythroxylum anguifugum Mart.	0	0	0	0	0	0	0	1	2018-06-01	evergreen	evergreen
1	35	Alluvial SD Forest	F5A	Erythroxylum anguifugum Mart.	0	0	0	0	0	0	0	1	2018-07-01	evergreen	evergreen
1	36	Alluvial SD Forest	F5A	Erythroxylum suberosum (A.St.-Hil.)	0	0	0	0	0	0	0	2	2017-08-01	evergreen	semideciduous
1	36	Alluvial SD Forest	F5A	Erythroxylum suberosum (A.St.-Hil.)	0	0	0	0	0	0	0	1	2017-09-01	evergreen	semideciduous
1	36	Alluvial SD Forest	F5A	Erythroxylum suberosum (A.St.-Hil.)	0	0	0	0	0	0	0	1	2017-10-01	evergreen	semideciduous
1	36	Alluvial SD Forest	F5A	Erythroxylum suberosum (A.St.-Hil.)	0	0	0	0	0	0	0	1	2017-11-01	evergreen	semideciduous
1	36	Alluvial SD Forest	F5A	Erythroxylum suberosum (A.St.-Hil.)	0	0	0	1	1	0	1	2	2017-12-01	evergreen	semideciduous
1	36	Alluvial SD Forest	F5A	Erythroxylum suberosum (A.St.-Hil.)	0	0	0	0	0	0	0	1	2018-01-01	evergreen	semideciduous
1	36	Alluvial SD Forest	F5A	Erythroxylum suberosum (A.St.-Hil.)	0	0	0	0	0	0	0	1	2018-02-01	evergreen	semideciduous
1	36	Alluvial SD Forest	F5A	Erythroxylum suberosum (A.St.-Hil.)	0	0	0	0	0	0	0	1	2018-03-01	evergreen	semideciduous
1	36	Alluvial SD Forest	F5A	Erythroxylum suberosum (A.St.-Hil.)	0	0	0	0	0	0	0	3	2018-04-01	semideciduous	semideciduous
1	36	Alluvial SD Forest	F5A	Erythroxylum suberosum (A.St.-Hil.)	0	0	0	0	0	0	0	3	2018-05-01	semideciduous	semideciduous
1	36	Alluvial SD Forest	F5A	Erythroxylum suberosum (A.St.-Hil.)	0	0	0	0	0	0	0	2	2018-06-01	evergreen	semideciduous
1	36	Alluvial SD Forest	F5A	Erythroxylum suberosum (A.St.-Hil.)	0	0	0	0	0	0	0	2	2018-07-01	evergreen	semideciduous
1	37	Alluvial SD Forest	F5A	Zygia inaequalis (H.B.K.) Pitt.	0	0	0	0	0	0	0	2	2017-07-01	evergreen	semideciduous
1	37	Alluvial SD Forest	F5A	Zygia inaequalis (H.B.K.) Pitt.	0	0	0	0	0	0	0	1	2017-08-01	evergreen	semideciduous
1	37	Alluvial SD Forest	F5A	Zygia inaequalis (H.B.K.) Pitt.	0	0	0	0	0	0	0	1	2017-09-01	evergreen	semideciduous
1	37	Alluvial SD Forest	F5A	Zygia inaequalis (H.B.K.) Pitt.	0	0	0	0	0	0	0	1	2017-10-01	evergreen	semideciduous
1	37	Alluvial SD Forest	F5A	Zygia inaequalis (H.B.K.) Pitt.	0	0	0	0	0	0	0	1	2017-11-01	evergreen	semideciduous
1	37	Alluvial SD Forest	F5A	Zygia inaequalis (H.B.K.) Pitt.	0	0	0	0	0	0	0	1	2017-12-01	evergreen	semideciduous
1	37	Alluvial SD Forest	F5A	Zygia inaequalis (H.B.K.) Pitt.	0	0	0	0	0	0	0	1	2018-01-01	evergreen	semideciduous
1	37	Alluvial SD Forest	F5A	Zygia inaequalis (H.B.K.) Pitt.	0	0	0	0	0	0	0	2	2018-02-01	evergreen	semideciduous
1	37	Alluvial SD Forest	F5A	Zygia inaequalis (H.B.K.) Pitt.	0	0	0	0	0	0	0	2	2018-03-01	semideciduous	semideciduous
1	37	Alluvial SD Forest	F5A	Zygia inaequalis (H.B.K.) Pitt.	0	0	0	0	0	0	0	2	2018-04-01	evergreen	semideciduous
1	37	Alluvial SD Forest	F5A	Zygia inaequalis (H.B.K.) Pitt.	0	0	0	0	0	0	0	1	2018-05-01	evergreen	semideciduous
1	37	Alluvial SD Forest	F5A	Zygia inaequalis (H.B.K.) Pitt.	0	0	0	0	0	0	0	1	2018-06-01	evergreen	semideciduous
1	37	Alluvial SD Forest	F5A	Zygia inaequalis (H.B.K.) Pitt.	0	0	0	0	0	0	0	1	2018-07-01	evergreen	semideciduous
1	38	Alluvial SD Forest	F5A	Trichilia catigua A.Juss.	0	0	0	0	0	0	0	1	2017-07-01	evergreen	evergreen
1	38	Alluvial SD Forest	F5A	Trichilia catigua A.Juss.	0	0	0	0	0	0	0	1	2017-08-01	evergreen	evergreen
1	38	Alluvial SD Forest	F5A	Trichilia catigua A.Juss.	0	0	0	0	0	0	0	1	2017-09-01	evergreen	evergreen
1	38	Alluvial SD Forest	F5A	Trichilia catigua A.Juss.	0	0	0	0	0	0	0	1	2017-10-01	evergreen	evergreen
1	38	Alluvial SD Forest	F5A	Trichilia catigua A.Juss.	0	0	0	0	0	0	0	1	2017-11-01	evergreen	evergreen
1	38	Alluvial SD Forest	F5A	Trichilia catigua A.Juss.	0	0	0	0	0	0	0	1	2017-12-01	evergreen	evergreen
1	38	Alluvial SD Forest	F5A	Trichilia catigua A.Juss.	0	0	0	0	0	0	0	1	2018-01-01	evergreen	evergreen
1	38	Alluvial SD Forest	F5A	Trichilia catigua A.Juss.	0	0	0	0	0	0	0	1	2018-02-01	evergreen	evergreen
1	38	Alluvial SD Forest	F5A	Trichilia catigua A.Juss.	0	0	0	0	0	0	0	1	2018-03-01	evergreen	evergreen
1	38	Alluvial SD Forest	F5A	Trichilia catigua A.Juss.	0	0	0	0	0	0	0	2	2018-04-01	evergreen	evergreen
1	38	Alluvial SD Forest	F5A	Trichilia catigua A.Juss.	0	0	0	0	0	0	0	1	2018-05-01	evergreen	evergreen
1	38	Alluvial SD Forest	F5A	Trichilia catigua A.Juss.	0	0	0	0	0	0	0	1	2018-06-01	evergreen	evergreen
1	38	Alluvial SD Forest	F5A	Trichilia catigua A.Juss.	0	0	0	0	0	0	0	1	2018-07-01	evergreen	evergreen
1	39	Lowland SD Forest	F5B	Attalea phalerata Mart. ex Spreng.	0	0	0	0	0	0	0	1	2017-07-01	evergreen	evergreen
1	39	Lowland SD Forest	F5B	Attalea phalerata Mart. ex Spreng.	0	0	0	4	0	0	1	1	2017-08-01	evergreen	evergreen
1	39	Lowland SD Forest	F5B	Attalea phalerata Mart. ex Spreng.	0	0	0	3	0	0	1	1	2017-09-01	evergreen	evergreen
1	39	Lowland SD Forest	F5B	Attalea phalerata Mart. ex Spreng.	0	0	0	0	0	0	0	1	2017-10-01	evergreen	evergreen
1	39	Lowland SD Forest	F5B	Attalea phalerata Mart. ex Spreng.	0	0	0	0	0	0	0	1	2017-11-01	evergreen	evergreen
1	39	Lowland SD Forest	F5B	Attalea phalerata Mart. ex Spreng.	0	0	0	0	0	0	0	1	2017-12-01	evergreen	evergreen
1	39	Lowland SD Forest	F5B	Attalea phalerata Mart. ex Spreng.	0	0	0	1	0	0	1	1	2018-01-01	evergreen	evergreen
1	39	Lowland SD Forest	F5B	Attalea phalerata Mart. ex Spreng.	0	0	0	0	0	0	0	1	2018-02-01	evergreen	evergreen
1	39	Lowland SD Forest	F5B	Attalea phalerata Mart. ex Spreng.	0	0	0	0	0	0	0	1	2018-03-01	evergreen	evergreen
1	39	Lowland SD Forest	F5B	Attalea phalerata Mart. ex Spreng.	0	0	0	0	0	0	0	1	2018-04-01	evergreen	evergreen
1	39	Lowland SD Forest	F5B	Attalea phalerata Mart. ex Spreng.	0	0	0	0	0	0	0	1	2018-05-01	evergreen	evergreen
1	39	Lowland SD Forest	F5B	Attalea phalerata Mart. ex Spreng.	0	0	0	0	0	0	0	1	2018-06-01	evergreen	evergreen
1	39	Lowland SD Forest	F5B	Attalea phalerata Mart. ex Spreng.	0	0	0	0	0	0	0	1	2018-07-01	evergreen	evergreen
1	40	Lowland SD Forest	F5B	Attalea phalerata Mart. ex Spreng.	0	0	0	0	0	0	0	1	2017-07-01	evergreen	semideciduous
1	40	Lowland SD Forest	F5B	Attalea phalerata Mart. ex Spreng.	0	0	0	0	0	0	0	2	2017-08-01	evergreen	semideciduous
1	40	Lowland SD Forest	F5B	Attalea phalerata Mart. ex Spreng.	0	0	0	0	0	0	0	1	2017-09-01	evergreen	semideciduous
1	40	Lowland SD Forest	F5B	Attalea phalerata Mart. ex Spreng.	0	0	0	0	0	0	0	1	2017-10-01	evergreen	semideciduous
1	40	Lowland SD Forest	F5B	Attalea phalerata Mart. ex Spreng.	0	0	0	0	0	0	0	2	2017-11-01	evergreen	semideciduous
1	40	Lowland SD Forest	F5B	Attalea phalerata Mart. ex Spreng.	0	0	0	0	0	0	0	1	2017-12-01	evergreen	semideciduous
1	40	Lowland SD Forest	F5B	Attalea phalerata Mart. ex Spreng.	0	0	0	0	0	0	0	2	2018-01-01	evergreen	semideciduous
1	40	Lowland SD Forest	F5B	Attalea phalerata Mart. ex Spreng.	0	0	0	0	0	0	0	2	2018-02-01	evergreen	semideciduous
1	40	Lowland SD Forest	F5B	Attalea phalerata Mart. ex Spreng.	0	0	0	0	0	0	0	2	2018-03-01	evergreen	semideciduous
1	40	Lowland SD Forest	F5B	Attalea phalerata Mart. ex Spreng.	0	0	0	0	0	0	0	2	2018-04-01	semideciduous	semideciduous
1	40	Lowland SD Forest	F5B	Attalea phalerata Mart. ex Spreng.	0	0	0	0	0	0	0	2	2018-05-01	semideciduous	semideciduous
1	40	Lowland SD Forest	F5B	Attalea phalerata Mart. ex Spreng.	0	0	0	0	0	0	0	1	2018-06-01	evergreen	semideciduous
1	40	Lowland SD Forest	F5B	Attalea phalerata Mart. ex Spreng.	0	0	0	0	0	0	0	1	2018-07-01	evergreen	semideciduous
1	41	Lowland SD Forest	F5B	Attalea phalerata Mart. ex Spreng.	0	0	0	0	0	0	0	1	2017-07-01	evergreen	semideciduous
1	41	Lowland SD Forest	F5B	Attalea phalerata Mart. ex Spreng.	0	0	0	0	0	0	0	1	2017-08-01	evergreen	semideciduous
1	41	Lowland SD Forest	F5B	Attalea phalerata Mart. ex Spreng.	0	0	0	0	0	0	0	1	2017-09-01	evergreen	semideciduous
1	41	Lowland SD Forest	F5B	Attalea phalerata Mart. ex Spreng.	0	0	0	0	0	0	0	1	2017-10-01	evergreen	semideciduous
1	41	Lowland SD Forest	F5B	Attalea phalerata Mart. ex Spreng.	0	0	0	0	0	0	0	1	2017-11-01	evergreen	semideciduous
1	41	Lowland SD Forest	F5B	Attalea phalerata Mart. ex Spreng.	0	0	0	0	0	0	0	1	2017-12-01	evergreen	semideciduous
1	41	Lowland SD Forest	F5B	Attalea phalerata Mart. ex Spreng.	0	0	0	0	0	0	0	1	2018-01-01	evergreen	semideciduous
1	41	Lowland SD Forest	F5B	Attalea phalerata Mart. ex Spreng.	0	0	0	0	0	0	0	1	2018-02-01	evergreen	semideciduous
1	41	Lowland SD Forest	F5B	Attalea phalerata Mart. ex Spreng.	0	0	0	0	0	0	0	1	2018-03-01	evergreen	semideciduous
1	41	Lowland SD Forest	F5B	Attalea phalerata Mart. ex Spreng.	0	0	0	0	0	0	0	2	2018-04-01	semideciduous	semideciduous
1	41	Lowland SD Forest	F5B	Attalea phalerata Mart. ex Spreng.	0	0	0	0	0	0	0	2	2018-05-01	semideciduous	semideciduous
1	41	Lowland SD Forest	F5B	Attalea phalerata Mart. ex Spreng.	0	0	0	0	0	0	0	1	2018-06-01	evergreen	semideciduous
1	41	Lowland SD Forest	F5B	Attalea phalerata Mart. ex Spreng.	0	0	0	0	0	0	0	1	2018-07-01	evergreen	semideciduous
1	42	Lowland SD Forest	F5B	Aspidosperma cylindrocarpon Müll.Arg.	0	0	0	0	0	0	0	1	2017-07-01	evergreen	semideciduous
1	42	Lowland SD Forest	F5B	Aspidosperma cylindrocarpon Müll.Arg.	0	0	0	0	0	0	0	2	2017-08-01	evergreen	semideciduous
1	42	Lowland SD Forest	F5B	Aspidosperma cylindrocarpon Müll.Arg.	0	0	0	0	0	0	0	1	2017-09-01	evergreen	semideciduous
1	42	Lowland SD Forest	F5B	Aspidosperma cylindrocarpon Müll.Arg.	0	0	0	0	0	0	0	1	2017-10-01	evergreen	semideciduous
1	42	Lowland SD Forest	F5B	Aspidosperma cylindrocarpon Müll.Arg.	0	0	0	0	0	0	0	3	2017-11-01	semideciduous	semideciduous
1	42	Lowland SD Forest	F5B	Aspidosperma cylindrocarpon Müll.Arg.	0	0	0	0	0	0	0	2	2017-12-01	evergreen	semideciduous
1	42	Lowland SD Forest	F5B	Aspidosperma cylindrocarpon Müll.Arg.	0	0	0	0	0	0	0	2	2018-01-01	evergreen	semideciduous
1	42	Lowland SD Forest	F5B	Aspidosperma cylindrocarpon Müll.Arg.	0	0	0	0	0	0	0	2	2018-02-01	evergreen	semideciduous
1	42	Lowland SD Forest	F5B	Aspidosperma cylindrocarpon Müll.Arg.	0	0	0	0	0	0	0	3	2018-03-01	semideciduous	semideciduous
1	42	Lowland SD Forest	F5B	Aspidosperma cylindrocarpon Müll.Arg.	0	0	0	0	0	0	0	3	2018-04-01	semideciduous	semideciduous
1	42	Lowland SD Forest	F5B	Aspidosperma cylindrocarpon Müll.Arg.	0	0	0	0	0	0	0	3	2018-05-01	semideciduous	semideciduous
1	42	Lowland SD Forest	F5B	Aspidosperma cylindrocarpon Müll.Arg.	0	0	0	0	0	0	0	1	2018-06-01	evergreen	semideciduous
1	42	Lowland SD Forest	F5B	Aspidosperma cylindrocarpon Müll.Arg.	0	0	0	0	0	0	0	1	2018-07-01	evergreen	semideciduous
1	43	Lowland SD Forest	F5B	Hymenaea courbaril L.	0	0	0	0	0	0	0	2	2017-07-01	evergreen	evergreen
1	43	Lowland SD Forest	F5B	Hymenaea courbaril L.	0	0	0	0	0	0	0	1	2017-08-01	evergreen	evergreen
1	43	Lowland SD Forest	F5B	Hymenaea courbaril L.	0	0	0	0	0	0	0	2	2017-09-01	evergreen	evergreen
1	43	Lowland SD Forest	F5B	Hymenaea courbaril L.	0	0	0	0	0	0	0	2	2017-10-01	evergreen	evergreen
1	43	Lowland SD Forest	F5B	Hymenaea courbaril L.	0	0	0	0	0	0	0	1	2017-11-01	evergreen	evergreen
1	43	Lowland SD Forest	F5B	Hymenaea courbaril L.	0	0	0	0	0	0	0	1	2017-12-01	evergreen	evergreen
1	43	Lowland SD Forest	F5B	Hymenaea courbaril L.	0	0	0	0	0	0	0	1	2018-01-01	evergreen	evergreen
1	43	Lowland SD Forest	F5B	Hymenaea courbaril L.	0	0	0	0	0	0	0	1	2018-02-01	evergreen	evergreen
1	43	Lowland SD Forest	F5B	Hymenaea courbaril L.	0	0	0	0	0	0	0	1	2018-03-01	evergreen	evergreen
1	43	Lowland SD Forest	F5B	Hymenaea courbaril L.	0	0	0	0	0	0	0	1	2018-04-01	evergreen	evergreen
1	43	Lowland SD Forest	F5B	Hymenaea courbaril L.	0	0	0	0	0	0	0	1	2018-05-01	evergreen	evergreen
1	43	Lowland SD Forest	F5B	Hymenaea courbaril L.	0	0	0	0	0	0	0	2	2018-06-01	evergreen	evergreen
1	43	Lowland SD Forest	F5B	Hymenaea courbaril L.	0	0	0	0	0	0	0	2	2018-07-01	evergreen	evergreen
1	44	Lowland SD Forest	F5B	Garcinia brasiliensis Mart.	0	0	0	0	0	0	0	1	2017-07-01	evergreen	evergreen
1	44	Lowland SD Forest	F5B	Garcinia brasiliensis Mart.	0	0	0	0	0	0	0	1	2017-08-01	evergreen	evergreen
1	44	Lowland SD Forest	F5B	Garcinia brasiliensis Mart.	0	0	0	0	0	0	0	1	2017-09-01	evergreen	evergreen
1	44	Lowland SD Forest	F5B	Garcinia brasiliensis Mart.	0	0	0	0	0	0	0	1	2017-10-01	evergreen	evergreen
1	44	Lowland SD Forest	F5B	Garcinia brasiliensis Mart.	0	0	0	0	0	0	0	1	2017-11-01	evergreen	evergreen
1	44	Lowland SD Forest	F5B	Garcinia brasiliensis Mart.	0	0	0	0	0	0	0	2	2017-12-01	evergreen	evergreen
1	44	Lowland SD Forest	F5B	Garcinia brasiliensis Mart.	0	0	0	0	0	0	0	1	2018-01-01	evergreen	evergreen
1	44	Lowland SD Forest	F5B	Garcinia brasiliensis Mart.	0	0	0	0	0	0	0	1	2018-02-01	evergreen	evergreen
1	44	Lowland SD Forest	F5B	Garcinia brasiliensis Mart.	0	0	0	0	0	0	0	1	2018-03-01	evergreen	evergreen
1	44	Lowland SD Forest	F5B	Garcinia brasiliensis Mart.	0	0	0	0	0	0	0	2	2018-04-01	evergreen	evergreen
1	44	Lowland SD Forest	F5B	Garcinia brasiliensis Mart.	0	0	0	0	0	0	0	1	2018-05-01	evergreen	evergreen
1	44	Lowland SD Forest	F5B	Garcinia brasiliensis Mart.	0	0	0	0	0	0	0	1	2018-06-01	evergreen	evergreen
1	44	Lowland SD Forest	F5B	Garcinia brasiliensis Mart.	0	0	0	0	0	0	0	1	2018-07-01	evergreen	evergreen
1	45	Lowland SD Forest	F5B	Garcinia brasiliensis Mart.	0	0	0	0	1	0	1	1	2017-07-01	evergreen	evergreen
1	45	Lowland SD Forest	F5B	Garcinia brasiliensis Mart.	0	0	0	0	0	0	0	1	2017-08-01	evergreen	evergreen
1	45	Lowland SD Forest	F5B	Garcinia brasiliensis Mart.	0	0	0	0	0	0	0	1	2017-09-01	evergreen	evergreen
1	45	Lowland SD Forest	F5B	Garcinia brasiliensis Mart.	0	0	0	0	0	0	0	1	2017-10-01	evergreen	evergreen
1	45	Lowland SD Forest	F5B	Garcinia brasiliensis Mart.	0	0	0	0	0	0	0	1	2017-11-01	evergreen	evergreen
1	45	Lowland SD Forest	F5B	Garcinia brasiliensis Mart.	0	0	0	0	0	0	0	2	2017-12-01	evergreen	evergreen
1	45	Lowland SD Forest	F5B	Garcinia brasiliensis Mart.	0	0	0	0	0	0	0	1	2018-01-01	evergreen	evergreen
1	45	Lowland SD Forest	F5B	Garcinia brasiliensis Mart.	0	0	0	0	0	0	0	1	2018-02-01	evergreen	evergreen
1	45	Lowland SD Forest	F5B	Garcinia brasiliensis Mart.	0	0	0	0	0	0	0	2	2018-03-01	evergreen	evergreen
1	45	Lowland SD Forest	F5B	Garcinia brasiliensis Mart.	0	0	0	0	0	0	0	2	2018-04-01	evergreen	evergreen
1	45	Lowland SD Forest	F5B	Garcinia brasiliensis Mart.	0	0	0	0	0	0	0	1	2018-05-01	evergreen	evergreen
1	45	Lowland SD Forest	F5B	Garcinia brasiliensis Mart.	0	0	0	0	0	0	0	1	2018-06-01	evergreen	evergreen
1	45	Lowland SD Forest	F5B	Garcinia brasiliensis Mart.	0	0	0	0	1	0	1	1	2018-07-01	evergreen	evergreen
1	46	Lowland SD Forest	F5B	Aspidosperma cylindrocarpon Müll.Arg.	0	0	0	0	0	0	0	1	2017-07-01	evergreen	semideciduous
1	46	Lowland SD Forest	F5B	Aspidosperma cylindrocarpon Müll.Arg.	0	0	0	0	0	0	0	1	2017-08-01	evergreen	semideciduous
1	46	Lowland SD Forest	F5B	Aspidosperma cylindrocarpon Müll.Arg.	0	0	0	0	0	0	0	1	2017-09-01	evergreen	semideciduous
1	46	Lowland SD Forest	F5B	Aspidosperma cylindrocarpon Müll.Arg.	0	0	0	0	0	0	0	1	2017-10-01	evergreen	semideciduous
1	46	Lowland SD Forest	F5B	Aspidosperma cylindrocarpon Müll.Arg.	0	0	0	0	0	0	0	2	2017-11-01	evergreen	semideciduous
1	46	Lowland SD Forest	F5B	Aspidosperma cylindrocarpon Müll.Arg.	0	0	0	0	0	0	0	3	2017-12-01	semideciduous	semideciduous
1	46	Lowland SD Forest	F5B	Aspidosperma cylindrocarpon Müll.Arg.	0	0	0	0	0	0	0	1	2018-01-01	evergreen	semideciduous
1	46	Lowland SD Forest	F5B	Aspidosperma cylindrocarpon Müll.Arg.	0	0	0	0	0	0	0	1	2018-02-01	evergreen	semideciduous
1	46	Lowland SD Forest	F5B	Aspidosperma cylindrocarpon Müll.Arg.	0	0	0	0	0	0	0	1	2018-03-01	evergreen	semideciduous
1	46	Lowland SD Forest	F5B	Aspidosperma cylindrocarpon Müll.Arg.	0	0	0	0	0	0	0	3	2018-04-01	semideciduous	semideciduous
1	46	Lowland SD Forest	F5B	Aspidosperma cylindrocarpon Müll.Arg.	0	0	0	0	0	0	0	3	2018-05-01	semideciduous	semideciduous
1	46	Lowland SD Forest	F5B	Aspidosperma cylindrocarpon Müll.Arg.	0	0	0	0	0	0	0	1	2018-06-01	evergreen	semideciduous
1	46	Lowland SD Forest	F5B	Aspidosperma cylindrocarpon Müll.Arg.	0	0	0	0	0	0	0	1	2018-07-01	evergreen	semideciduous
1	47	Lowland SD Forest	F5B	Aspidosperma cylindrocarpon Müll.Arg.	0	0	0	0	0	0	0	1	2017-07-01	evergreen	semideciduous
1	47	Lowland SD Forest	F5B	Aspidosperma cuspa (Kunth) S.F.Blake	0	0	0	0	0	0	0	1	2017-08-01	evergreen	semideciduous
1	47	Lowland SD Forest	F5B	Aspidosperma cuspa (Kunth) S.F.Blake	0	0	0	0	0	0	0	1	2017-09-01	evergreen	semideciduous
1	47	Lowland SD Forest	F5B	Aspidosperma cuspa (Kunth) S.F.Blake	0	0	0	0	0	0	0	1	2017-10-01	evergreen	semideciduous
1	47	Lowland SD Forest	F5B	Aspidosperma cuspa (Kunth) S.F.Blake	0	0	0	0	0	0	0	1	2017-11-01	evergreen	semideciduous
1	47	Lowland SD Forest	F5B	Aspidosperma cuspa (Kunth) S.F.Blake	0	0	0	0	0	0	0	1	2017-12-01	evergreen	semideciduous
1	47	Lowland SD Forest	F5B	Aspidosperma cuspa (Kunth) S.F.Blake	0	0	0	0	0	0	0	1	2018-01-01	evergreen	semideciduous
1	47	Lowland SD Forest	F5B	Aspidosperma cuspa (Kunth) S.F.Blake	0	0	0	0	0	0	0	1	2018-02-01	evergreen	semideciduous
1	47	Lowland SD Forest	F5B	Aspidosperma cuspa (Kunth) S.F.Blake	0	0	0	0	0	0	0	2	2018-03-01	evergreen	semideciduous
1	47	Lowland SD Forest	F5B	Aspidosperma cuspa (Kunth) S.F.Blake	0	0	0	0	0	0	0	3	2018-04-01	semideciduous	semideciduous
1	47	Lowland SD Forest	F5B	Aspidosperma cuspa (Kunth) S.F.Blake	0	0	0	0	0	0	0	2	2018-05-01	evergreen	semideciduous
1	47	Lowland SD Forest	F5B	Aspidosperma cuspa (Kunth) S.F.Blake	0	0	0	0	0	0	0	1	2018-06-01	evergreen	semideciduous
1	47	Lowland SD Forest	F5B	Aspidosperma cuspa (Kunth) S.F.Blake	0	0	0	0	0	0	0	1	2018-07-01	evergreen	semideciduous
1	48	Lowland SD Forest	F5B	Attalea phalerata Mart. ex Spreng.	0	0	0	0	0	0	0	1	2017-07-01	evergreen	evergreen
1	48	Lowland SD Forest	F5B	Attalea phalerata Mart. ex Spreng.	0	0	0	0	0	0	0	1	2017-08-01	evergreen	evergreen
1	48	Lowland SD Forest	F5B	Attalea phalerata Mart. ex Spreng.	0	0	0	0	0	0	0	1	2017-09-01	evergreen	evergreen
1	48	Lowland SD Forest	F5B	Attalea phalerata Mart. ex Spreng.	0	0	0	0	0	0	0	1	2017-10-01	evergreen	evergreen
1	48	Lowland SD Forest	F5B	Attalea phalerata Mart. ex Spreng.	0	0	0	0	0	0	0	1	2017-11-01	evergreen	evergreen
1	48	Lowland SD Forest	F5B	Attalea phalerata Mart. ex Spreng.	0	0	0	0	0	0	0	1	2017-12-01	evergreen	evergreen
1	48	Lowland SD Forest	F5B	Attalea phalerata Mart. ex Spreng.	0	0	0	0	0	0	0	1	2018-01-01	evergreen	evergreen
1	48	Lowland SD Forest	F5B	Attalea phalerata Mart. ex Spreng.	0	0	0	0	0	0	0	1	2018-02-01	evergreen	evergreen
1	48	Lowland SD Forest	F5B	Attalea phalerata Mart. ex Spreng.	0	0	0	0	0	0	0	1	2018-03-01	evergreen	evergreen
1	48	Lowland SD Forest	F5B	Attalea phalerata Mart. ex Spreng.	0	0	0	0	0	0	0	2	2018-04-01	evergreen	evergreen
1	48	Lowland SD Forest	F5B	Attalea phalerata Mart. ex Spreng.	0	0	0	0	0	0	0	1	2018-05-01	evergreen	evergreen
1	48	Lowland SD Forest	F5B	Astronium fraxinifolium Schott.	0	0	0	0	0	0	0	1	2018-06-01	evergreen	evergreen
1	48	Lowland SD Forest	F5B	Astronium fraxinifolium Schott.	0	0	0	0	0	0	0	1	2018-07-01	evergreen	evergreen
1	49	Lowland SD Forest	F5B	Garcinia brasiliensis Mart.	0	0	0	0	0	0	0	1	2017-07-01	evergreen	evergreen
1	49	Lowland SD Forest	F5B	Garcinia brasiliensis Mart.	0	0	0	0	0	0	0	1	2017-08-01	evergreen	evergreen
1	49	Lowland SD Forest	F5B	Garcinia brasiliensis Mart.	0	0	0	0	0	0	0	1	2017-09-01	evergreen	evergreen
1	49	Lowland SD Forest	F5B	Garcinia brasiliensis Mart.	0	0	0	0	0	0	0	1	2017-10-01	evergreen	evergreen
1	49	Lowland SD Forest	F5B	Garcinia brasiliensis Mart.	0	0	0	0	0	0	0	1	2017-11-01	evergreen	evergreen
1	49	Lowland SD Forest	F5B	Garcinia brasiliensis Mart.	0	0	0	0	0	0	0	1	2017-12-01	evergreen	evergreen
1	49	Lowland SD Forest	F5B	Garcinia brasiliensis Mart.	0	0	0	0	0	0	0	1	2018-01-01	evergreen	evergreen
1	49	Lowland SD Forest	F5B	Garcinia brasiliensis Mart.	0	0	0	0	0	0	0	1	2018-02-01	evergreen	evergreen
1	49	Lowland SD Forest	F5B	Garcinia brasiliensis Mart.	0	0	0	0	0	0	0	2	2018-03-01	evergreen	evergreen
1	49	Lowland SD Forest	F5B	Garcinia brasiliensis Mart.	0	0	0	0	0	0	0	2	2018-04-01	evergreen	evergreen
1	49	Lowland SD Forest	F5B	Garcinia brasiliensis Mart.	0	0	0	0	0	0	0	1	2018-05-01	evergreen	evergreen
1	49	Lowland SD Forest	F5B	Garcinia brasiliensis Mart.	0	0	0	0	1	0	1	1	2018-06-01	evergreen	evergreen
1	49	Lowland SD Forest	F5B	Garcinia brasiliensis Mart.	0	0	0	0	0	0	0	1	2018-07-01	evergreen	evergreen
1	50	Lowland SD Forest	F5B	Combretum leprosum Mart.	0	0	0	0	0	0	0	1	2017-07-01	evergreen	evergreen
1	50	Lowland SD Forest	F5B	Combretum leprosum Mart.	0	0	0	0	0	0	0	1	2017-08-01	evergreen	evergreen
1	50	Lowland SD Forest	F5B	Combretum leprosum Mart.	0	0	0	0	0	0	0	1	2017-09-01	evergreen	evergreen
1	50	Lowland SD Forest	F5B	Combretum leprosum Mart.	0	0	0	0	0	0	0	1	2017-10-01	evergreen	evergreen
1	50	Lowland SD Forest	F5B	Combretum leprosum Mart.	0	0	0	0	0	0	0	1	2017-11-01	evergreen	evergreen
1	50	Lowland SD Forest	F5B	Combretum leprosum Mart.	0	0	0	0	0	0	0	1	2017-12-01	evergreen	evergreen
1	50	Lowland SD Forest	F5B	Combretum leprosum Mart.	0	0	0	0	0	0	0	1	2018-01-01	evergreen	evergreen
1	50	Lowland SD Forest	F5B	Combretum leprosum Mart.	0	0	0	0	0	0	0	1	2018-02-01	evergreen	evergreen
1	50	Lowland SD Forest	F5B	Combretum leprosum Mart.	0	0	0	0	0	0	0	1	2018-03-01	evergreen	evergreen
1	50	Lowland SD Forest	F5B	Combretum leprosum Mart.	0	0	0	0	0	0	0	1	2018-04-01	evergreen	evergreen
1	50	Lowland SD Forest	F5B	Combretum leprosum Mart.	0	0	0	0	0	0	0	1	2018-05-01	evergreen	evergreen
1	50	Lowland SD Forest	F5B	Combretum leprosum Mart.	0	0	0	0	0	0	0	1	2018-06-01	evergreen	evergreen
1	50	Lowland SD Forest	F5B	Combretum leprosum Mart.	0	3	1	0	0	0	0	1	2018-07-01	evergreen	evergreen
1	51	Lowland SD Forest	F5B	Anadenanthera colubrina (Vell.) Brenan	0	0	0	0	0	0	0	1	2017-07-01	evergreen	semideciduous
1	51	Lowland SD Forest	F5B	Anadenanthera colubrina (Vell.) Brenan	0	0	0	0	0	0	0	1	2017-08-01	evergreen	semideciduous
1	51	Lowland SD Forest	F5B	Anadenanthera colubrina (Vell.) Brenan	0	0	0	0	0	0	0	1	2017-09-01	evergreen	semideciduous
1	51	Lowland SD Forest	F5B	Anadenanthera colubrina (Vell.) Brenan	0	0	0	0	0	0	0	1	2017-10-01	evergreen	semideciduous
1	51	Lowland SD Forest	F5B	Anadenanthera colubrina (Vell.) Brenan	0	0	0	0	0	0	0	2	2017-11-01	evergreen	semideciduous
1	51	Lowland SD Forest	F5B	Anadenanthera colubrina (Vell.) Brenan	0	0	0	0	0	0	0	2	2017-12-01	evergreen	semideciduous
1	51	Lowland SD Forest	F5B	Anadenanthera colubrina (Vell.) Brenan	0	0	0	0	0	0	0	1	2018-01-01	evergreen	semideciduous
1	51	Lowland SD Forest	F5B	Anadenanthera colubrina (Vell.) Brenan	0	0	0	0	0	0	0	1	2018-02-01	evergreen	semideciduous
1	51	Lowland SD Forest	F5B	Anadenanthera colubrina (Vell.) Brenan	0	0	0	0	0	0	0	2	2018-03-01	evergreen	semideciduous
1	51	Lowland SD Forest	F5B	Anadenanthera colubrina (Vell.) Brenan	0	0	0	0	0	0	0	2	2018-04-01	semideciduous	semideciduous
1	51	Lowland SD Forest	F5B	Anadenanthera colubrina (Vell.) Brenan	0	0	0	0	0	0	0	2	2018-05-01	semideciduous	semideciduous
1	51	Lowland SD Forest	F5B	Anadenanthera colubrina (Vell.) Brenan	0	0	0	0	0	0	0	1	2018-06-01	evergreen	semideciduous
1	51	Lowland SD Forest	F5B	Anadenanthera colubrina (Vell.) Brenan	0	0	0	0	0	0	0	1	2018-07-01	evergreen	semideciduous
1	52	Lowland SD Forest	F5B	Anadenanthera colubrina (Vell.) Brenan	0	0	0	0	0	0	0	1	2017-07-01	evergreen	semideciduous
1	52	Lowland SD Forest	F5B	Anadenanthera colubrina (Vell.) Brenan	0	0	0	0	0	0	0	3	2017-08-01	semideciduous	semideciduous
1	52	Lowland SD Forest	F5B	Anadenanthera colubrina (Vell.) Brenan	0	0	0	0	0	0	0	2	2017-09-01	evergreen	semideciduous
1	52	Lowland SD Forest	F5B	Anadenanthera colubrina (Vell.) Brenan	0	0	0	0	0	0	0	2	2017-10-01	evergreen	semideciduous
1	52	Lowland SD Forest	F5B	Anadenanthera colubrina (Vell.) Brenan	0	0	0	0	0	0	0	2	2017-11-01	evergreen	semideciduous
1	52	Lowland SD Forest	F5B	Anadenanthera colubrina (Vell.) Brenan	0	0	0	0	0	0	0	2	2017-12-01	evergreen	semideciduous
1	52	Lowland SD Forest	F5B	Anadenanthera colubrina (Vell.) Brenan	0	0	0	0	0	0	0	1	2018-01-01	evergreen	semideciduous
1	52	Lowland SD Forest	F5B	Anadenanthera colubrina (Vell.) Brenan	0	0	0	0	0	0	0	1	2018-02-01	evergreen	semideciduous
1	52	Lowland SD Forest	F5B	Anadenanthera colubrina (Vell.) Brenan	0	0	0	0	0	0	0	1	2018-03-01	evergreen	semideciduous
1	52	Lowland SD Forest	F5B	Anadenanthera colubrina (Vell.) Brenan	0	0	0	0	0	0	0	1	2018-04-01	evergreen	semideciduous
1	52	Lowland SD Forest	F5B	Anadenanthera colubrina (Vell.) Brenan	0	0	0	0	0	0	0	1	2018-05-01	evergreen	semideciduous
1	52	Lowland SD Forest	F5B	Anadenanthera colubrina (Vell.) Brenan	0	0	0	0	0	0	0	1	2018-06-01	evergreen	semideciduous
1	52	Lowland SD Forest	F5B	Anadenanthera colubrina (Vell.) Brenan	0	0	0	0	0	0	0	1	2018-07-01	evergreen	semideciduous
1	53	Lowland SD Forest	F5B	Aspidosperma cuspa (Kunth) S.F.Blake	0	0	0	0	0	0	0	1	2017-07-01	evergreen	evergreen
1	53	Lowland SD Forest	F5B	Aspidosperma cuspa (Kunth) S.F.Blake	0	0	0	0	0	0	0	1	2017-08-01	evergreen	evergreen
1	53	Lowland SD Forest	F5B	Aspidosperma cuspa (Kunth) S.F.Blake	0	0	0	0	0	0	0	1	2017-09-01	evergreen	evergreen
1	53	Lowland SD Forest	F5B	Aspidosperma cuspa (Kunth) S.F.Blake	0	0	0	0	0	0	0	1	2017-10-01	evergreen	evergreen
1	53	Lowland SD Forest	F5B	Aspidosperma cuspa (Kunth) S.F.Blake	0	0	0	0	0	0	0	2	2017-11-01	evergreen	evergreen
1	53	Lowland SD Forest	F5B	Aspidosperma cuspa (Kunth) S.F.Blake	0	0	0	0	0	0	0	2	2017-12-01	evergreen	evergreen
1	53	Lowland SD Forest	F5B	Aspidosperma cuspa (Kunth) S.F.Blake	0	0	0	0	0	0	0	1	2018-01-01	evergreen	evergreen
1	53	Lowland SD Forest	F5B	Aspidosperma cuspa (Kunth) S.F.Blake	0	0	0	0	0	0	0	1	2018-02-01	evergreen	evergreen
1	53	Lowland SD Forest	F5B	Aspidosperma cuspa (Kunth) S.F.Blake	0	0	0	0	0	0	0	1	2018-03-01	evergreen	evergreen
1	53	Lowland SD Forest	F5B	Aspidosperma cuspa (Kunth) S.F.Blake	0	0	0	0	0	0	0	1	2018-04-01	evergreen	evergreen
1	53	Lowland SD Forest	F5B	Aspidosperma cuspa (Kunth) S.F.Blake	0	0	0	0	0	0	0	1	2018-05-01	evergreen	evergreen
1	53	Lowland SD Forest	F5B	Aspidosperma cuspa (Kunth) S.F.Blake	0	0	0	0	0	0	0	1	2018-06-01	evergreen	evergreen
1	53	Lowland SD Forest	F5B	Aspidosperma cuspa (Kunth) S.F.Blake	0	0	0	0	0	0	0	1	2018-07-01	evergreen	evergreen
1	54	Lowland SD Forest	F5B	Machaerium hirtum (Vell.) Stellf.	0	0	0	0	0	0	0	3	2017-07-01	semideciduous	semideciduous
1	54	Lowland SD Forest	F5B	Leptobalanus parvifolius (Huber) Sothers & Prance	0	0	0	0	0	0	0	2	2017-08-01	evergreen	semideciduous
1	54	Lowland SD Forest	F5B	Leptobalanus parvifolius (Huber) Sothers & Prance	0	0	0	0	0	0	0	2	2017-09-01	evergreen	semideciduous
1	54	Lowland SD Forest	F5B	Leptobalanus parvifolius (Huber) Sothers & Prance	0	0	0	0	0	0	0	2	2017-10-01	evergreen	semideciduous
1	54	Lowland SD Forest	F5B	Leptobalanus parvifolius (Huber) Sothers & Prance	0	0	0	0	0	0	0	2	2017-11-01	evergreen	semideciduous
1	54	Lowland SD Forest	F5B	Leptobalanus parvifolius (Huber) Sothers & Prance	0	0	0	0	0	0	0	1	2017-12-01	evergreen	semideciduous
1	54	Lowland SD Forest	F5B	Leptobalanus parvifolius (Huber) Sothers & Prance	0	0	0	0	0	0	0	1	2018-01-01	evergreen	semideciduous
1	54	Lowland SD Forest	F5B	Leptobalanus parvifolius (Huber) Sothers & Prance	0	0	0	0	0	0	0	1	2018-02-01	evergreen	semideciduous
1	54	Lowland SD Forest	F5B	Leptobalanus parvifolius (Huber) Sothers & Prance	0	0	0	0	0	0	0	2	2018-03-01	semideciduous	semideciduous
1	54	Lowland SD Forest	F5B	Leptobalanus parvifolius (Huber) Sothers & Prance	0	0	0	0	0	0	0	2	2018-04-01	evergreen	semideciduous
1	54	Lowland SD Forest	F5B	Leptobalanus parvifolius (Huber) Sothers & Prance	0	0	0	0	0	0	0	1	2018-05-01	evergreen	semideciduous
1	54	Lowland SD Forest	F5B	Leptobalanus parvifolius (Huber) Sothers & Prance	0	0	0	0	0	0	0	3	2018-06-01	semideciduous	semideciduous
1	54	Lowland SD Forest	F5B	Leptobalanus parvifolius (Huber) Sothers & Prance	0	0	0	0	0	0	0	3	2018-07-01	semideciduous	semideciduous
1	55	Lowland SD Forest	F5B	Dipteryx alata Vogel	0	0	0	0	0	0	0	2	2017-07-01	evergreen	semideciduous
1	55	Lowland SD Forest	F5B	Dipteryx alata Vogel	0	0	0	0	0	0	0	1	2017-08-01	evergreen	semideciduous
1	55	Lowland SD Forest	F5B	Dipteryx alata Vogel	0	0	0	0	0	0	0	2	2017-09-01	evergreen	semideciduous
1	55	Lowland SD Forest	F5B	Dipteryx alata Vogel	0	0	0	0	0	0	0	2	2017-10-01	evergreen	semideciduous
1	55	Lowland SD Forest	F5B	Dipteryx alata Vogel	0	0	0	0	0	0	0	2	2017-11-01	evergreen	semideciduous
1	55	Lowland SD Forest	F5B	Dipteryx alata Vogel	0	0	0	0	0	0	0	1	2017-12-01	evergreen	semideciduous
1	55	Lowland SD Forest	F5B	Dipteryx alata Vogel	0	0	0	0	0	0	0	2	2018-01-01	evergreen	semideciduous
1	55	Lowland SD Forest	F5B	Dipteryx alata Vogel	0	0	0	0	0	0	0	2	2018-02-01	evergreen	semideciduous
1	55	Lowland SD Forest	F5B	Dipteryx alata Vogel	0	0	0	0	0	0	0	2	2018-03-01	semideciduous	semideciduous
1	55	Lowland SD Forest	F5B	Dipteryx alata Vogel	0	0	0	0	0	0	0	2	2018-04-01	evergreen	semideciduous
1	55	Lowland SD Forest	F5B	Dipteryx alata Vogel	0	0	0	0	0	0	0	2	2018-05-01	evergreen	semideciduous
1	55	Lowland SD Forest	F5B	Dipteryx alata Vogel	0	0	0	0	2	0	1	2	2018-06-01	evergreen	semideciduous
1	55	Lowland SD Forest	F5B	Dipteryx alata Vogel	0	0	0	0	0	0	0	2	2018-07-01	evergreen	semideciduous
1	56	Lowland SD Forest	F5B	Aspidosperma cuspa (Kunth) S.F.Blake	0	0	0	0	0	0	0	1	2017-07-01	evergreen	semideciduous
1	56	Lowland SD Forest	F5B	Aspidosperma cuspa (Kunth) S.F.Blake	0	0	0	0	0	0	0	2	2017-08-01	semideciduous	semideciduous
1	56	Lowland SD Forest	F5B	Aspidosperma cuspa (Kunth) S.F.Blake	0	0	0	0	0	0	0	2	2017-09-01	evergreen	semideciduous
1	56	Lowland SD Forest	F5B	Aspidosperma cuspa (Kunth) S.F.Blake	0	0	0	0	0	0	0	1	2017-10-01	evergreen	semideciduous
1	56	Lowland SD Forest	F5B	Aspidosperma cuspa (Kunth) S.F.Blake	0	0	0	0	0	0	0	3	2017-11-01	semideciduous	semideciduous
1	56	Lowland SD Forest	F5B	Aspidosperma cuspa (Kunth) S.F.Blake	0	0	0	0	0	0	0	2	2017-12-01	evergreen	semideciduous
1	56	Lowland SD Forest	F5B	Aspidosperma cuspa (Kunth) S.F.Blake	0	0	0	0	0	0	0	1	2018-01-01	evergreen	semideciduous
1	56	Lowland SD Forest	F5B	Aspidosperma cuspa (Kunth) S.F.Blake	0	0	0	0	0	0	0	1	2018-02-01	evergreen	semideciduous
1	56	Lowland SD Forest	F5B	Aspidosperma cuspa (Kunth) S.F.Blake	0	0	0	0	0	0	0	2	2018-03-01	evergreen	semideciduous
1	56	Lowland SD Forest	F5B	Aspidosperma cuspa (Kunth) S.F.Blake	0	0	0	0	0	0	0	1	2018-04-01	evergreen	semideciduous
1	56	Lowland SD Forest	F5B	Aspidosperma cuspa (Kunth) S.F.Blake	0	0	0	0	0	0	0	1	2018-05-01	evergreen	semideciduous
1	56	Lowland SD Forest	F5B	Aspidosperma cuspa (Kunth) S.F.Blake	0	0	0	0	0	0	0	1	2018-06-01	evergreen	semideciduous
1	56	Lowland SD Forest	F5B	Aspidosperma cuspa (Kunth) S.F.Blake	0	0	0	0	0	0	0	1	2018-07-01	evergreen	semideciduous
1	57	Lowland SD Forest	F5B	Cordia glabrata (Mart.) A.DC.	0	0	0	0	0	0	0	2	2017-07-01	evergreen	semideciduous
1	57	Lowland SD Forest	F5B	Cordia glabrata (Mart.) A.DC.	0	0	0	0	0	0	0	1	2017-08-01	evergreen	semideciduous
1	57	Lowland SD Forest	F5B	Cordia glabrata (Mart.) A.DC.	0	0	0	0	0	0	0	1	2017-09-01	evergreen	semideciduous
1	57	Lowland SD Forest	F5B	Cordia glabrata (Mart.) A.DC.	0	0	0	0	0	0	0	1	2017-10-01	evergreen	semideciduous
1	57	Lowland SD Forest	F5B	Cordia glabrata (Mart.) A.DC.	0	0	0	0	0	0	0	1	2017-11-01	evergreen	semideciduous
1	57	Lowland SD Forest	F5B	Cordia glabrata (Mart.) A.DC.	0	0	0	0	0	0	0	1	2017-12-01	evergreen	semideciduous
1	57	Lowland SD Forest	F5B	Cordia glabrata (Mart.) A.DC.	0	0	0	0	0	0	0	1	2018-01-01	evergreen	semideciduous
1	57	Lowland SD Forest	F5B	Cordia glabrata (Mart.) A.DC.	0	0	0	0	0	0	0	1	2018-02-01	evergreen	semideciduous
1	57	Lowland SD Forest	F5B	Cordia glabrata (Mart.) A.DC.	0	0	0	0	0	0	0	1	2018-03-01	evergreen	semideciduous
1	57	Lowland SD Forest	F5B	Cordia glabrata (Mart.) A.DC.	0	0	0	0	0	0	0	2	2018-04-01	semideciduous	semideciduous
1	57	Lowland SD Forest	F5B	Cordia glabrata (Mart.) A.DC.	0	0	0	0	0	0	0	2	2018-05-01	semideciduous	semideciduous
1	57	Lowland SD Forest	F5B	Cordia glabrata (Mart.) A.DC.	0	0	0	0	0	0	0	1	2018-06-01	evergreen	semideciduous
1	57	Lowland SD Forest	F5B	Cordia glabrata (Mart.) A.DC.	0	0	0	0	0	0	0	1	2018-07-01	evergreen	semideciduous
1	58	Lowland SD Forest	F5B	Aspidosperma cuspa (Kunth) S.F.Blake	0	0	0	0	0	0	0	1	2017-07-01	evergreen	evergreen
1	58	Lowland SD Forest	F5B	Aspidosperma cuspa (Kunth) S.F.Blake	0	0	0	0	0	0	0	1	2017-08-01	evergreen	evergreen
1	58	Lowland SD Forest	F5B	Aspidosperma cuspa (Kunth) S.F.Blake	0	0	0	0	0	0	0	1	2017-09-01	evergreen	evergreen
1	58	Lowland SD Forest	F5B	Aspidosperma cuspa (Kunth) S.F.Blake	0	0	0	0	0	0	0	1	2017-10-01	evergreen	evergreen
1	58	Lowland SD Forest	F5B	Aspidosperma cuspa (Kunth) S.F.Blake	0	0	0	0	0	0	0	2	2017-11-01	evergreen	evergreen
1	58	Lowland SD Forest	F5B	Aspidosperma cuspa (Kunth) S.F.Blake	0	0	0	0	0	0	0	2	2017-12-01	evergreen	evergreen
1	58	Lowland SD Forest	F5B	Aspidosperma cuspa (Kunth) S.F.Blake	0	0	0	0	0	0	0	2	2018-01-01	evergreen	evergreen
1	58	Lowland SD Forest	F5B	Aspidosperma cuspa (Kunth) S.F.Blake	0	0	0	0	0	0	0	1	2018-02-01	evergreen	evergreen
1	58	Lowland SD Forest	F5B	Aspidosperma cuspa (Kunth) S.F.Blake	0	0	0	0	0	0	0	1	2018-03-01	evergreen	evergreen
1	58	Lowland SD Forest	F5B	Aspidosperma cuspa (Kunth) S.F.Blake	0	0	0	0	0	0	0	1	2018-04-01	evergreen	evergreen
1	58	Lowland SD Forest	F5B	Aspidosperma cuspa (Kunth) S.F.Blake	0	0	0	0	0	0	0	1	2018-05-01	evergreen	evergreen
1	58	Lowland SD Forest	F5B	Aspidosperma cuspa (Kunth) S.F.Blake	0	0	0	0	0	0	0	1	2018-06-01	evergreen	evergreen
1	58	Lowland SD Forest	F5B	Aspidosperma cuspa (Kunth) S.F.Blake	0	0	0	0	0	0	0	1	2018-07-01	evergreen	evergreen
1	59	Lowland SD Forest	F5B	Attalea phalerata Mart. ex Spreng.	0	0	0	0	0	0	0	1	2017-07-01	evergreen	evergreen
1	59	Lowland SD Forest	F5B	Attalea phalerata Mart. ex Spreng.	0	0	0	0	0	0	0	1	2017-08-01	evergreen	evergreen
1	59	Lowland SD Forest	F5B	Attalea phalerata Mart. ex Spreng.	0	0	0	0	0	0	0	1	2017-09-01	evergreen	evergreen
1	59	Lowland SD Forest	F5B	Attalea phalerata Mart. ex Spreng.	0	0	0	0	0	0	0	1	2017-10-01	evergreen	evergreen
1	59	Lowland SD Forest	F5B	Attalea phalerata Mart. ex Spreng.	0	0	0	0	0	0	0	1	2017-11-01	evergreen	evergreen
1	59	Lowland SD Forest	F5B	Attalea phalerata Mart. ex Spreng.	0	0	0	0	0	0	0	1	2017-12-01	evergreen	evergreen
1	59	Lowland SD Forest	F5B	Attalea phalerata Mart. ex Spreng.	0	0	0	0	0	0	0	1	2018-01-01	evergreen	evergreen
1	59	Lowland SD Forest	F5B	Attalea phalerata Mart. ex Spreng.	0	0	0	0	0	0	0	1	2018-02-01	evergreen	evergreen
1	59	Lowland SD Forest	F5B	Attalea phalerata Mart. ex Spreng.	0	0	0	0	0	0	0	1	2018-03-01	evergreen	evergreen
1	59	Lowland SD Forest	F5B	Attalea phalerata Mart. ex Spreng.	0	0	0	0	0	0	0	2	2018-04-01	evergreen	evergreen
1	59	Lowland SD Forest	F5B	Attalea phalerata Mart. ex Spreng.	0	0	0	0	0	0	0	1	2018-05-01	evergreen	evergreen
1	59	Lowland SD Forest	F5B	Attalea phalerata Mart. ex Spreng.	0	0	0	0	0	0	0	1	2018-06-01	evergreen	evergreen
1	59	Lowland SD Forest	F5B	Attalea phalerata Mart. ex Spreng.	0	0	0	0	0	0	0	1	2018-07-01	evergreen	evergreen
1	60	Lowland SD Forest	F5B	Aspidosperma cuspa (Kunth) S.F.Blake	0	0	0	0	0	0	0	1	2017-07-01	evergreen	evergreen
1	60	Lowland SD Forest	F5B	Aspidosperma cuspa (Kunth) S.F.Blake	0	0	0	0	0	0	0	1	2017-08-01	evergreen	evergreen
1	60	Lowland SD Forest	F5B	Aspidosperma cuspa (Kunth) S.F.Blake	0	0	0	0	0	0	0	1	2017-09-01	evergreen	evergreen
1	60	Lowland SD Forest	F5B	Aspidosperma cuspa (Kunth) S.F.Blake	0	0	0	0	0	0	0	1	2017-10-01	evergreen	evergreen
1	60	Lowland SD Forest	F5B	Aspidosperma cuspa (Kunth) S.F.Blake	0	0	0	0	0	0	0	2	2017-11-01	evergreen	evergreen
1	60	Lowland SD Forest	F5B	Aspidosperma cuspa (Kunth) S.F.Blake	0	0	0	1	0	0	1	2	2017-12-01	evergreen	evergreen
1	60	Lowland SD Forest	F5B	Aspidosperma cuspa (Kunth) S.F.Blake	0	0	0	0	0	0	0	2	2018-01-01	evergreen	evergreen
1	60	Lowland SD Forest	F5B	Aspidosperma cuspa (Kunth) S.F.Blake	0	0	0	0	0	0	0	1	2018-02-01	evergreen	evergreen
1	60	Lowland SD Forest	F5B	Aspidosperma cuspa (Kunth) S.F.Blake	0	0	0	0	0	0	0	1	2018-03-01	evergreen	evergreen
1	60	Lowland SD Forest	F5B	Aspidosperma cuspa (Kunth) S.F.Blake	0	0	0	0	0	0	0	1	2018-04-01	evergreen	evergreen
1	60	Lowland SD Forest	F5B	Aspidosperma cuspa (Kunth) S.F.Blake	0	0	0	0	0	0	0	1	2018-05-01	evergreen	evergreen
1	60	Lowland SD Forest	F5B	Aspidosperma cuspa (Kunth) S.F.Blake	0	0	0	0	0	0	0	1	2018-06-01	evergreen	evergreen
1	60	Lowland SD Forest	F5B	Aspidosperma cuspa (Kunth) S.F.Blake	0	0	0	0	0	0	0	1	2018-07-01	evergreen	evergreen
1	61	Lowland SD Forest	F5B	Aspidosperma cuspa (Kunth) S.F.Blake	0	0	0	0	0	0	0	1	2017-07-01	evergreen	evergreen
1	61	Lowland SD Forest	F5B	Aspidosperma cuspa (Kunth) S.F.Blake	0	0	0	0	0	0	0	1	2017-08-01	evergreen	evergreen
1	61	Lowland SD Forest	F5B	Aspidosperma cuspa (Kunth) S.F.Blake	0	0	0	0	0	0	0	1	2017-09-01	evergreen	evergreen
1	61	Lowland SD Forest	F5B	Aspidosperma cuspa (Kunth) S.F.Blake	0	0	0	0	0	0	0	1	2017-10-01	evergreen	evergreen
1	61	Lowland SD Forest	F5B	Aspidosperma cuspa (Kunth) S.F.Blake	0	0	0	0	0	0	0	2	2017-11-01	evergreen	evergreen
1	61	Lowland SD Forest	F5B	Aspidosperma cuspa (Kunth) S.F.Blake	0	0	0	1	0	0	1	2	2017-12-01	evergreen	evergreen
1	61	Lowland SD Forest	F5B	Aspidosperma cuspa (Kunth) S.F.Blake	0	0	0	0	0	0	0	1	2018-01-01	evergreen	evergreen
1	61	Lowland SD Forest	F5B	Aspidosperma cuspa (Kunth) S.F.Blake	0	0	0	0	0	0	0	1	2018-02-01	evergreen	evergreen
1	61	Lowland SD Forest	F5B	Aspidosperma cuspa (Kunth) S.F.Blake	0	0	0	0	0	0	0	1	2018-03-01	evergreen	evergreen
1	61	Lowland SD Forest	F5B	Aspidosperma cuspa (Kunth) S.F.Blake	0	0	0	0	0	0	0	1	2018-04-01	evergreen	evergreen
1	61	Lowland SD Forest	F5B	Aspidosperma cuspa (Kunth) S.F.Blake	0	0	0	0	0	0	0	1	2018-05-01	evergreen	evergreen
1	61	Lowland SD Forest	F5B	Aspidosperma cuspa (Kunth) S.F.Blake	0	0	0	0	0	0	0	1	2018-06-01	evergreen	evergreen
1	61	Lowland SD Forest	F5B	Aspidosperma cuspa (Kunth) S.F.Blake	0	0	0	0	0	0	0	1	2018-07-01	evergreen	evergreen
1	62	Lowland SD Forest	F5B	Magonia pubescens A.St.-Hil.	0	0	0	0	0	0	0	2	2017-07-01	evergreen	evergreen
1	62	Lowland SD Forest	F5B	Magonia pubescens A.St.-Hil.	0	0	0	0	0	0	0	2	2017-08-01	evergreen	evergreen
1	62	Lowland SD Forest	F5B	Magonia pubescens A.St.-Hil.	0	0	0	0	0	0	0	1	2017-09-01	evergreen	evergreen
1	62	Lowland SD Forest	F5B	Magonia pubescens A.St.-Hil.	0	0	0	0	0	0	0	1	2017-10-01	evergreen	evergreen
1	62	Lowland SD Forest	F5B	Magonia pubescens A.St.-Hil.	0	0	0	0	0	0	0	1	2017-11-01	evergreen	evergreen
1	62	Lowland SD Forest	F5B	Magonia pubescens A.St.-Hil.	0	0	0	0	0	0	0	1	2017-12-01	evergreen	evergreen
1	62	Lowland SD Forest	F5B	Magonia pubescens A.St.-Hil.	0	0	0	0	0	0	0	1	2018-01-01	evergreen	evergreen
1	62	Lowland SD Forest	F5B	Magonia pubescens A.St.-Hil.	0	0	0	0	0	0	0	2	2018-02-01	evergreen	evergreen
1	62	Lowland SD Forest	F5B	Magonia pubescens A.St.-Hil.	0	0	0	0	0	0	0	2	2018-03-01	evergreen	evergreen
1	62	Lowland SD Forest	F5B	Magonia pubescens A.St.-Hil.	0	0	0	0	0	0	0	2	2018-04-01	evergreen	evergreen
1	62	Lowland SD Forest	F5B	Magonia pubescens A.St.-Hil.	0	0	0	0	0	0	0	1	2018-05-01	evergreen	evergreen
1	62	Lowland SD Forest	F5B	Magonia pubescens A.St.-Hil.	0	0	0	0	0	0	0	2	2018-06-01	evergreen	evergreen
1	62	Lowland SD Forest	F5B	Magonia pubescens A.St.-Hil.	0	0	0	0	0	0	0	2	2018-07-01	evergreen	evergreen
1	63	Lowland SD Forest	F5B	Cordia glabrata (Mart.) A.DC.	0	0	0	0	0	0	0	1	2017-07-01	evergreen	evergreen
1	63	Lowland SD Forest	F5B	Cordia glabrata (Mart.) A.DC.	0	0	0	0	0	0	0	1	2017-08-01	evergreen	evergreen
1	63	Lowland SD Forest	F5B	Cordia glabrata (Mart.) A.DC.	0	0	0	0	0	0	0	1	2017-09-01	evergreen	evergreen
1	63	Lowland SD Forest	F5B	Cordia glabrata (Mart.) A.DC.	0	0	0	0	0	0	0	1	2017-10-01	evergreen	evergreen
1	63	Lowland SD Forest	F5B	Cordia glabrata (Mart.) A.DC.	0	0	0	0	0	0	0	1	2017-11-01	evergreen	evergreen
1	63	Lowland SD Forest	F5B	Cordia glabrata (Mart.) A.DC.	0	0	0	0	0	0	0	1	2017-12-01	evergreen	evergreen
1	63	Lowland SD Forest	F5B	Cordia glabrata (Mart.) A.DC.	0	0	0	0	0	0	0	1	2018-01-01	evergreen	evergreen
1	63	Lowland SD Forest	F5B	Cordia glabrata (Mart.) A.DC.	0	0	0	0	0	0	0	1	2018-02-01	evergreen	evergreen
1	63	Lowland SD Forest	F5B	Cordia glabrata (Mart.) A.DC.	0	0	0	0	0	0	0	1	2018-03-01	evergreen	evergreen
1	63	Lowland SD Forest	F5B	Cordia glabrata (Mart.) A.DC.	0	0	0	0	0	0	0	1	2018-04-01	evergreen	evergreen
1	63	Lowland SD Forest	F5B	Cordia glabrata (Mart.) A.DC.	0	0	0	0	0	0	0	1	2018-05-01	evergreen	evergreen
1	63	Lowland SD Forest	F5B	Cordia glabrata (Mart.) A.DC.	0	0	0	0	0	0	0	1	2018-06-01	evergreen	evergreen
1	63	Lowland SD Forest	F5B	Cordia glabrata (Mart.) A.DC.	0	0	0	0	0	0	0	1	2018-07-01	evergreen	evergreen
1	64	Lowland SD Forest	F5B	Peltophorum dubium (Spreng.) Taub.	0	0	0	0	0	0	0	1	2017-07-01	evergreen	evergreen
1	64	Lowland SD Forest	F5B	Peltophorum dubium (Spreng.) Taub.	0	0	0	0	0	0	0	1	2017-08-01	evergreen	evergreen
1	64	Lowland SD Forest	F5B	Peltophorum dubium (Spreng.) Taub.	0	0	0	0	0	0	0	1	2017-09-01	evergreen	evergreen
1	64	Lowland SD Forest	F5B	Peltophorum dubium (Spreng.) Taub.	0	0	0	0	0	0	0	1	2017-10-01	evergreen	evergreen
1	64	Lowland SD Forest	F5B	Peltophorum dubium (Spreng.) Taub.	0	0	0	0	0	0	0	1	2017-11-01	evergreen	evergreen
1	64	Lowland SD Forest	F5B	Peltophorum dubium (Spreng.) Taub.	0	0	0	0	0	0	0	1	2017-12-01	evergreen	evergreen
1	64	Lowland SD Forest	F5B	Peltophorum dubium (Spreng.) Taub.	0	0	0	0	0	0	0	1	2018-01-01	evergreen	evergreen
1	64	Lowland SD Forest	F5B	Peltophorum dubium (Spreng.) Taub.	0	0	0	0	0	0	0	1	2018-02-01	evergreen	evergreen
1	64	Lowland SD Forest	F5B	Peltophorum dubium (Spreng.) Taub.	0	0	0	0	0	0	0	1	2018-03-01	evergreen	evergreen
1	64	Lowland SD Forest	F5B	Peltophorum dubium (Spreng.) Taub.	0	0	0	0	0	0	0	1	2018-04-01	evergreen	evergreen
1	64	Lowland SD Forest	F5B	Peltophorum dubium (Spreng.) Taub.	0	0	0	0	0	0	0	1	2018-05-01	evergreen	evergreen
1	64	Lowland SD Forest	F5B	Peltophorum dubium (Spreng.) Taub.	0	0	0	0	0	0	0	1	2018-06-01	evergreen	evergreen
1	64	Lowland SD Forest	F5B	Peltophorum dubium (Spreng.) Taub.	0	0	0	0	0	0	0	1	2018-07-01	evergreen	evergreen
1	65	Lowland SD Forest	F5B	Aspidosperma cuspa (Kunth) S.F.Blake	0	0	0	0	0	0	0	1	2017-07-01	evergreen	evergreen
1	65	Lowland SD Forest	F5B	Aspidosperma cuspa (Kunth) S.F.Blake	0	0	0	0	0	0	0	1	2017-08-01	evergreen	evergreen
1	65	Lowland SD Forest	F5B	Aspidosperma cuspa (Kunth) S.F.Blake	0	0	0	0	0	0	0	1	2017-09-01	evergreen	evergreen
1	65	Lowland SD Forest	F5B	Aspidosperma cuspa (Kunth) S.F.Blake	0	0	0	0	0	0	0	1	2017-10-01	evergreen	evergreen
1	65	Lowland SD Forest	F5B	Aspidosperma cuspa (Kunth) S.F.Blake	0	0	0	0	0	0	0	1	2017-11-01	evergreen	evergreen
1	65	Lowland SD Forest	F5B	Aspidosperma cuspa (Kunth) S.F.Blake	0	0	0	0	0	0	0	2	2017-12-01	evergreen	evergreen
1	65	Lowland SD Forest	F5B	Aspidosperma cuspa (Kunth) S.F.Blake	0	0	0	0	0	0	0	1	2018-01-01	evergreen	evergreen
1	65	Lowland SD Forest	F5B	Aspidosperma cuspa (Kunth) S.F.Blake	0	0	0	0	0	0	0	1	2018-02-01	evergreen	evergreen
1	65	Lowland SD Forest	F5B	Aspidosperma cuspa (Kunth) S.F.Blake	0	0	0	0	0	0	0	1	2018-03-01	evergreen	evergreen
1	65	Lowland SD Forest	F5B	Aspidosperma cuspa (Kunth) S.F.Blake	0	0	0	0	0	0	0	1	2018-04-01	evergreen	evergreen
1	65	Lowland SD Forest	F5B	Aspidosperma cuspa (Kunth) S.F.Blake	0	0	0	0	0	0	0	1	2018-05-01	evergreen	evergreen
1	65	Lowland SD Forest	F5B	Aspidosperma cuspa (Kunth) S.F.Blake	0	0	0	0	0	0	0	1	2018-06-01	evergreen	evergreen
1	65	Lowland SD Forest	F5B	Aspidosperma cuspa (Kunth) S.F.Blake	0	0	0	0	0	0	0	1	2018-07-01	evergreen	evergreen
1	66	Lowland SD Forest	F5B	Aspidosperma cuspa (Kunth) S.F.Blake	0	0	0	0	0	0	0	1	2017-07-01	evergreen	evergreen
1	66	Lowland SD Forest	F5B	Aspidosperma cuspa (Kunth) S.F.Blake	0	0	0	0	0	0	0	1	2017-08-01	evergreen	evergreen
1	66	Lowland SD Forest	F5B	Aspidosperma cuspa (Kunth) S.F.Blake	0	0	0	0	0	0	0	1	2017-09-01	evergreen	evergreen
1	66	Lowland SD Forest	F5B	Aspidosperma cuspa (Kunth) S.F.Blake	0	0	0	0	0	0	0	2	2017-10-01	evergreen	evergreen
1	66	Lowland SD Forest	F5B	Aspidosperma cuspa (Kunth) S.F.Blake	0	0	0	0	0	0	0	1	2017-11-01	evergreen	evergreen
1	66	Lowland SD Forest	F5B	Aspidosperma cuspa (Kunth) S.F.Blake	0	0	0	0	0	0	0	1	2017-12-01	evergreen	evergreen
1	66	Lowland SD Forest	F5B	Aspidosperma cuspa (Kunth) S.F.Blake	0	0	0	0	0	0	0	1	2018-01-01	evergreen	evergreen
1	66	Lowland SD Forest	F5B	Aspidosperma cuspa (Kunth) S.F.Blake	0	0	0	0	0	0	0	1	2018-02-01	evergreen	evergreen
1	66	Lowland SD Forest	F5B	Aspidosperma cuspa (Kunth) S.F.Blake	0	0	0	0	0	0	0	1	2018-03-01	evergreen	evergreen
1	66	Lowland SD Forest	F5B	Aspidosperma cuspa (Kunth) S.F.Blake	0	0	0	0	0	0	0	2	2018-04-01	evergreen	evergreen
1	66	Lowland SD Forest	F5B	Aspidosperma cuspa (Kunth) S.F.Blake	0	0	0	0	0	0	0	1	2018-05-01	evergreen	evergreen
1	66	Lowland SD Forest	F5B	Aspidosperma cuspa (Kunth) S.F.Blake	0	0	0	0	0	0	0	1	2018-06-01	evergreen	evergreen
1	66	Lowland SD Forest	F5B	Aspidosperma cuspa (Kunth) S.F.Blake	0	0	0	0	0	0	0	1	2018-07-01	evergreen	evergreen
1	67	Lowland SD Forest	F5B	Aspidosperma cuspa (Kunth) S.F.Blake	0	0	0	0	0	0	0	1	2017-07-01	evergreen	semideciduous
1	67	Lowland SD Forest	F5B	Aspidosperma cuspa (Kunth) S.F.Blake	0	0	0	0	0	0	0	1	2017-08-01	evergreen	semideciduous
1	67	Lowland SD Forest	F5B	Aspidosperma cuspa (Kunth) S.F.Blake	0	0	0	0	0	0	0	2	2017-09-01	evergreen	semideciduous
1	67	Lowland SD Forest	F5B	Aspidosperma cuspa (Kunth) S.F.Blake	0	0	0	0	0	0	0	2	2017-10-01	semideciduous	semideciduous
1	67	Lowland SD Forest	F5B	Aspidosperma cuspa (Kunth) S.F.Blake	0	0	0	0	0	0	0	2	2017-11-01	evergreen	semideciduous
1	67	Lowland SD Forest	F5B	Aspidosperma cuspa (Kunth) S.F.Blake	0	0	0	0	0	0	0	1	2017-12-01	evergreen	semideciduous
1	67	Lowland SD Forest	F5B	Aspidosperma cuspa (Kunth) S.F.Blake	0	0	0	0	0	0	0	1	2018-01-01	evergreen	semideciduous
1	67	Lowland SD Forest	F5B	Aspidosperma cuspa (Kunth) S.F.Blake	0	0	0	0	0	0	0	1	2018-02-01	evergreen	semideciduous
1	67	Lowland SD Forest	F5B	Aspidosperma cuspa (Kunth) S.F.Blake	0	0	0	0	0	0	0	2	2018-03-01	evergreen	semideciduous
1	67	Lowland SD Forest	F5B	Aspidosperma cuspa (Kunth) S.F.Blake	0	0	0	0	0	0	0	2	2018-04-01	evergreen	semideciduous
1	67	Lowland SD Forest	F5B	Aspidosperma cuspa (Kunth) S.F.Blake	0	0	0	0	0	0	0	1	2018-05-01	evergreen	semideciduous
1	67	Lowland SD Forest	F5B	Aspidosperma cuspa (Kunth) S.F.Blake	0	0	0	0	0	0	0	1	2018-06-01	evergreen	semideciduous
1	67	Lowland SD Forest	F5B	Aspidosperma cuspa (Kunth) S.F.Blake	0	0	0	0	0	0	0	1	2018-07-01	evergreen	semideciduous
1	68	Lowland SD Forest	F5B	Callisthene fasciculata Mart.	0	0	0	0	0	0	0	1	2017-07-01	evergreen	semideciduous
1	68	Lowland SD Forest	F5B	Callisthene fasciculata Mart.	0	0	0	0	0	0	0	1	2017-08-01	evergreen	semideciduous
1	68	Lowland SD Forest	F5B	Callisthene fasciculata Mart.	0	0	0	0	0	0	0	1	2017-09-01	evergreen	semideciduous
1	68	Lowland SD Forest	F5B	Callisthene fasciculata Mart.	0	0	0	0	0	0	0	2	2017-10-01	semideciduous	semideciduous
1	68	Lowland SD Forest	F5B	Callisthene fasciculata Mart.	0	0	0	0	0	0	0	1	2017-11-01	evergreen	semideciduous
1	68	Lowland SD Forest	F5B	Callisthene fasciculata Mart.	0	0	0	0	0	0	0	1	2017-12-01	evergreen	semideciduous
1	68	Lowland SD Forest	F5B	Callisthene fasciculata Mart.	0	0	0	0	0	0	0	1	2018-01-01	evergreen	semideciduous
1	68	Lowland SD Forest	F5B	Callisthene fasciculata Mart.	0	0	0	0	0	0	0	1	2018-02-01	evergreen	semideciduous
1	68	Lowland SD Forest	F5B	Callisthene fasciculata Mart.	0	0	0	0	0	0	0	1	2018-03-01	evergreen	semideciduous
1	68	Lowland SD Forest	F5B	Callisthene fasciculata Mart.	0	0	0	0	0	0	0	2	2018-04-01	evergreen	semideciduous
1	68	Lowland SD Forest	F5B	Callisthene fasciculata Mart.	0	0	0	0	0	0	0	1	2018-05-01	evergreen	semideciduous
1	68	Lowland SD Forest	F5B	Callisthene fasciculata Mart.	0	0	0	0	0	0	0	1	2018-06-01	evergreen	semideciduous
1	68	Lowland SD Forest	F5B	Callisthene fasciculata Mart.	0	0	0	0	0	0	0	1	2018-07-01	evergreen	semideciduous
1	69	Lowland SD Forest	F5B	Attalea phalerata Mart. ex Spreng.	0	0	0	0	0	0	0	1	2017-07-01	evergreen	evergreen
1	69	Lowland SD Forest	F5B	Attalea phalerata Mart. ex Spreng.	0	0	0	0	0	0	0	1	2017-08-01	evergreen	evergreen
1	69	Lowland SD Forest	F5B	Attalea phalerata Mart. ex Spreng.	0	0	0	0	0	0	0	1	2017-09-01	evergreen	evergreen
1	69	Lowland SD Forest	F5B	Attalea phalerata Mart. ex Spreng.	0	0	0	0	0	0	0	2	2017-10-01	evergreen	evergreen
1	69	Lowland SD Forest	F5B	Attalea phalerata Mart. ex Spreng.	0	0	0	0	0	0	0	1	2017-11-01	evergreen	evergreen
1	69	Lowland SD Forest	F5B	Attalea phalerata Mart. ex Spreng.	0	0	0	0	0	0	0	1	2017-12-01	evergreen	evergreen
1	69	Lowland SD Forest	F5B	Attalea phalerata Mart. ex Spreng.	0	0	0	0	0	0	0	1	2018-01-01	evergreen	evergreen
1	69	Lowland SD Forest	F5B	Attalea phalerata Mart. ex Spreng.	0	0	0	0	0	0	0	1	2018-02-01	evergreen	evergreen
1	69	Lowland SD Forest	F5B	Attalea phalerata Mart. ex Spreng.	0	0	0	0	0	0	0	1	2018-03-01	evergreen	evergreen
1	69	Lowland SD Forest	F5B	Attalea phalerata Mart. ex Spreng.	0	0	0	0	0	0	0	2	2018-04-01	evergreen	evergreen
1	69	Lowland SD Forest	F5B	Attalea phalerata Mart. ex Spreng.	0	0	0	0	0	0	0	1	2018-05-01	evergreen	evergreen
1	69	Lowland SD Forest	F5B	Attalea phalerata Mart. ex Spreng.	0	0	0	0	0	0	0	1	2018-06-01	evergreen	evergreen
1	69	Lowland SD Forest	F5B	Attalea phalerata Mart. ex Spreng.	0	0	0	0	0	0	0	1	2018-07-01	evergreen	evergreen
1	70	Lowland SD Forest	F5B	Machaerium hirtum (Vell.) Stellf.	0	0	0	0	0	0	0	2	2017-07-01	evergreen	semideciduous
1	70	Lowland SD Forest	F5B	Machaerium hirtum (Vell.) Stellf.	0	0	0	0	0	0	0	2	2017-08-01	evergreen	semideciduous
1	70	Lowland SD Forest	F5B	Machaerium hirtum (Vell.) Stellf.	0	0	0	0	0	0	0	1	2017-09-01	evergreen	semideciduous
1	70	Lowland SD Forest	F5B	Machaerium hirtum (Vell.) Stellf.	0	0	0	0	0	0	0	1	2017-10-01	evergreen	semideciduous
1	70	Lowland SD Forest	F5B	Machaerium hirtum (Vell.) Stellf.	0	0	0	0	0	0	0	1	2017-11-01	evergreen	semideciduous
1	70	Lowland SD Forest	F5B	Machaerium hirtum (Vell.) Stellf.	0	0	0	0	0	0	0	2	2017-12-01	evergreen	semideciduous
1	70	Lowland SD Forest	F5B	Machaerium hirtum (Vell.) Stellf.	0	0	0	0	0	0	0	1	2018-01-01	evergreen	semideciduous
1	70	Lowland SD Forest	F5B	Machaerium hirtum (Vell.) Stellf.	0	0	0	0	0	0	0	1	2018-02-01	evergreen	semideciduous
1	70	Lowland SD Forest	F5B	Machaerium hirtum (Vell.) Stellf.	0	0	0	0	0	0	0	2	2018-03-01	evergreen	semideciduous
1	70	Lowland SD Forest	F5B	Machaerium hirtum (Vell.) Stellf.	0	0	0	0	0	0	0	2	2018-04-01	semideciduous	semideciduous
1	70	Lowland SD Forest	F5B	Machaerium hirtum (Vell.) Stellf.	0	0	0	0	0	0	0	2	2018-05-01	semideciduous	semideciduous
1	70	Lowland SD Forest	F5B	Machaerium hirtum (Vell.) Stellf.	0	0	0	0	0	0	0	2	2018-06-01	semideciduous	semideciduous
1	70	Lowland SD Forest	F5B	Machaerium hirtum (Vell.) Stellf.	0	0	0	0	0	0	0	2	2018-07-01	evergreen	semideciduous
1	71	Lowland SD Forest	F5B	Aspidosperma cuspa (Kunth) S.F.Blake	0	0	0	0	0	0	0	1	2017-07-01	evergreen	semideciduous
1	71	Lowland SD Forest	F5B	Aspidosperma cuspa (Kunth) S.F.Blake	0	0	0	0	0	0	0	3	2017-08-01	semideciduous	semideciduous
1	71	Lowland SD Forest	F5B	Aspidosperma cuspa (Kunth) S.F.Blake	0	0	0	0	0	0	0	1	2017-09-01	evergreen	semideciduous
1	71	Lowland SD Forest	F5B	Aspidosperma cuspa (Kunth) S.F.Blake	0	0	0	0	0	0	0	1	2017-10-01	evergreen	semideciduous
1	71	Lowland SD Forest	F5B	Aspidosperma cuspa (Kunth) S.F.Blake	0	0	0	0	0	0	0	1	2017-11-01	evergreen	semideciduous
1	71	Lowland SD Forest	F5B	Aspidosperma cuspa (Kunth) S.F.Blake	0	0	0	0	0	0	0	2	2017-12-01	evergreen	semideciduous
1	71	Lowland SD Forest	F5B	Aspidosperma cuspa (Kunth) S.F.Blake	0	0	0	0	0	0	0	4	2018-01-01	semideciduous	semideciduous
1	71	Lowland SD Forest	F5B	Aspidosperma cuspa (Kunth) S.F.Blake	0	0	0	0	0	0	0	3	2018-02-01	semideciduous	semideciduous
1	71	Lowland SD Forest	F5B	Aspidosperma cuspa (Kunth) S.F.Blake	0	0	0	0	0	0	0	3	2018-03-01	semideciduous	semideciduous
1	71	Lowland SD Forest	F5B	Aspidosperma cuspa (Kunth) S.F.Blake	0	0	0	0	0	0	0	4	2018-04-01	semideciduous	semideciduous
1	71	Lowland SD Forest	F5B	Aspidosperma cuspa (Kunth) S.F.Blake	0	0	0	0	0	0	0	4	2018-05-01	semideciduous	semideciduous
1	71	Lowland SD Forest	F5B	Aspidosperma cuspa (Kunth) S.F.Blake	0	0	0	0	0	0	0	1	2018-06-01	evergreen	semideciduous
1	71	Lowland SD Forest	F5B	Aspidosperma cuspa (Kunth) S.F.Blake	0	0	0	0	0	0	0	1	2018-07-01	evergreen	semideciduous
1	72	Lowland SD Forest	F5B	Tabebuia aurea (Silva Manso) Benth. & Hook. f. ex S. Moore	0	0	0	0	0	0	0	4	2017-07-01	semideciduous	deciduous
1	72	Lowland SD Forest	F5B	Tabebuia aurea (Silva Manso) Benth. & Hook. f. ex S. Moore	0	0	0	0	0	0	0	1	2017-08-01	evergreen	deciduous
1	72	Lowland SD Forest	F5B	Tabebuia aurea (Silva Manso) Benth. & Hook. f. ex S. Moore	0	0	0	0	0	0	0	1	2017-09-01	evergreen	deciduous
1	72	Lowland SD Forest	F5B	Tabebuia aurea (Silva Manso) Benth. & Hook. f. ex S. Moore	0	0	0	0	0	0	0	1	2017-10-01	evergreen	deciduous
1	72	Lowland SD Forest	F5B	Tabebuia aurea (Silva Manso) Benth. & Hook. f. ex S. Moore	0	0	0	0	0	0	0	1	2017-11-01	evergreen	deciduous
1	72	Lowland SD Forest	F5B	Tabebuia aurea (Silva Manso) Benth. & Hook. f. ex S. Moore	0	0	0	0	0	0	0	1	2017-12-01	evergreen	deciduous
1	72	Lowland SD Forest	F5B	Tabebuia aurea (Silva Manso) Benth. & Hook. f. ex S. Moore	0	0	0	0	0	0	0	2	2018-01-01	semideciduous	deciduous
1	72	Lowland SD Forest	F5B	Tabebuia aurea (Silva Manso) Benth. & Hook. f. ex S. Moore	0	0	0	0	0	0	0	3	2018-02-01	semideciduous	deciduous
1	72	Lowland SD Forest	F5B	Tabebuia aurea (Silva Manso) Benth. & Hook. f. ex S. Moore	0	0	0	0	0	0	0	3	2018-03-01	semideciduous	deciduous
1	72	Lowland SD Forest	F5B	Tabebuia aurea (Silva Manso) Benth. & Hook. f. ex S. Moore	0	0	0	0	0	0	0	4	2018-04-01	deciduous	deciduous
1	72	Lowland SD Forest	F5B	Tabebuia aurea (Silva Manso) Benth. & Hook. f. ex S. Moore	0	0	0	0	0	0	0	4	2018-05-01	deciduous	deciduous
1	72	Lowland SD Forest	F5B	Tabebuia aurea (Silva Manso) Benth. & Hook. f. ex S. Moore	0	0	0	0	0	0	0	4	2018-06-01	semideciduous	deciduous
1	72	Lowland SD Forest	F5B	Tabebuia aurea (Silva Manso) Benth. & Hook. f. ex S. Moore	0	0	0	0	0	0	0	4	2018-07-01	semideciduous	deciduous
1	73	Lowland SD Forest	F5B	Aspidosperma cuspa (Kunth) S.F.Blake	0	0	0	0	0	0	0	1	2017-07-01	evergreen	evergreen
1	73	Lowland SD Forest	F5B	Aspidosperma cuspa (Kunth) S.F.Blake	0	0	0	0	0	0	0	1	2017-08-01	evergreen	evergreen
1	73	Lowland SD Forest	F5B	Aspidosperma cuspa (Kunth) S.F.Blake	0	0	0	0	0	0	0	1	2017-09-01	evergreen	evergreen
1	73	Lowland SD Forest	F5B	Aspidosperma cuspa (Kunth) S.F.Blake	0	0	0	0	0	0	0	1	2017-10-01	evergreen	evergreen
1	73	Lowland SD Forest	F5B	Aspidosperma cuspa (Kunth) S.F.Blake	0	0	0	0	0	0	0	1	2017-11-01	evergreen	evergreen
1	73	Lowland SD Forest	F5B	Aspidosperma cuspa (Kunth) S.F.Blake	0	0	0	0	0	0	0	1	2017-12-01	evergreen	evergreen
1	73	Lowland SD Forest	F5B	Aspidosperma cuspa (Kunth) S.F.Blake	0	0	0	0	0	0	0	1	2018-01-01	evergreen	evergreen
1	73	Lowland SD Forest	F5B	Aspidosperma cuspa (Kunth) S.F.Blake	0	0	0	0	0	0	0	1	2018-02-01	evergreen	evergreen
1	73	Lowland SD Forest	F5B	Aspidosperma cuspa (Kunth) S.F.Blake	0	0	0	0	0	0	0	1	2018-03-01	evergreen	evergreen
1	73	Lowland SD Forest	F5B	Aspidosperma cuspa (Kunth) S.F.Blake	0	0	0	0	0	0	0	1	2018-04-01	evergreen	evergreen
1	73	Lowland SD Forest	F5B	Aspidosperma cuspa (Kunth) S.F.Blake	0	0	0	0	0	0	0	1	2018-05-01	evergreen	evergreen
1	73	Lowland SD Forest	F5B	Aspidosperma cuspa (Kunth) S.F.Blake	0	0	0	0	0	0	0	1	2018-06-01	evergreen	evergreen
1	73	Lowland SD Forest	F5B	Aspidosperma cuspa (Kunth) S.F.Blake	0	0	0	0	0	0	0	1	2018-07-01	evergreen	evergreen
1	74	Lowland SD Forest	F5B	Aspidosperma cuspa (Kunth) S.F.Blake	0	0	0	0	0	0	0	1	2017-07-01	evergreen	deciduous
1	74	Lowland SD Forest	F5B	Aspidosperma cuspa (Kunth) S.F.Blake	0	0	0	0	0	0	0	1	2017-08-01	evergreen	deciduous
1	74	Lowland SD Forest	F5B	Aspidosperma cuspa (Kunth) S.F.Blake	0	0	0	0	0	0	0	1	2017-09-01	evergreen	deciduous
1	74	Lowland SD Forest	F5B	Aspidosperma cuspa (Kunth) S.F.Blake	0	0	0	0	0	0	0	1	2017-10-01	evergreen	deciduous
1	74	Lowland SD Forest	F5B	Aspidosperma cuspa (Kunth) S.F.Blake	0	0	0	0	0	0	0	1	2017-11-01	evergreen	deciduous
1	74	Lowland SD Forest	F5B	Aspidosperma cuspa (Kunth) S.F.Blake	0	0	0	0	0	0	0	1	2017-12-01	evergreen	deciduous
1	74	Lowland SD Forest	F5B	Aspidosperma cuspa (Kunth) S.F.Blake	0	0	0	0	0	0	0	4	2018-01-01	deciduous	deciduous
1	74	Lowland SD Forest	F5B	Aspidosperma cuspa (Kunth) S.F.Blake	0	0	0	0	0	0	0	2	2018-02-01	evergreen	deciduous
1	74	Lowland SD Forest	F5B	Aspidosperma cuspa (Kunth) S.F.Blake	0	0	0	0	0	0	0	2	2018-03-01	semideciduous	deciduous
1	74	Lowland SD Forest	F5B	Aspidosperma cuspa (Kunth) S.F.Blake	0	0	0	0	0	0	0	1	2018-04-01	evergreen	deciduous
1	74	Lowland SD Forest	F5B	Aspidosperma cuspa (Kunth) S.F.Blake	0	0	0	0	0	0	0	1	2018-05-01	evergreen	deciduous
1	74	Lowland SD Forest	F5B	Aspidosperma cuspa (Kunth) S.F.Blake	0	0	0	0	0	0	0	1	2018-06-01	evergreen	deciduous
1	74	Lowland SD Forest	F5B	Aspidosperma cuspa (Kunth) S.F.Blake	0	0	0	0	0	0	0	1	2018-07-01	evergreen	deciduous
1	75	Lowland SD Forest	F5B	Aspidosperma cuspa (Kunth) S.F.Blake	0	0	0	0	0	0	0	1	2017-07-01	evergreen	deciduous
1	75	Lowland SD Forest	F5B	Aspidosperma cuspa (Kunth) S.F.Blake	0	0	0	0	0	0	0	1	2017-08-01	evergreen	deciduous
1	75	Lowland SD Forest	F5B	Aspidosperma cuspa (Kunth) S.F.Blake	0	0	0	0	0	0	0	1	2017-09-01	evergreen	deciduous
1	75	Lowland SD Forest	F5B	Aspidosperma cuspa (Kunth) S.F.Blake	0	0	0	0	0	0	0	1	2017-10-01	evergreen	deciduous
1	75	Lowland SD Forest	F5B	Aspidosperma cuspa (Kunth) S.F.Blake	0	0	0	0	0	0	0	1	2017-11-01	evergreen	deciduous
1	75	Lowland SD Forest	F5B	Aspidosperma cuspa (Kunth) S.F.Blake	0	0	0	0	0	0	0	1	2017-12-01	evergreen	deciduous
1	75	Lowland SD Forest	F5B	Aspidosperma cuspa (Kunth) S.F.Blake	0	0	0	0	0	0	0	4	2018-01-01	deciduous	deciduous
1	75	Lowland SD Forest	F5B	Aspidosperma cuspa (Kunth) S.F.Blake	0	0	0	0	0	0	0	3	2018-02-01	semideciduous	deciduous
1	75	Lowland SD Forest	F5B	Aspidosperma cuspa (Kunth) S.F.Blake	0	0	0	0	0	0	0	2	2018-03-01	semideciduous	deciduous
1	75	Lowland SD Forest	F5B	Aspidosperma cuspa (Kunth) S.F.Blake	0	0	0	0	0	0	0	1	2018-04-01	evergreen	deciduous
1	75	Lowland SD Forest	F5B	Aspidosperma cuspa (Kunth) S.F.Blake	0	0	0	0	0	0	0	1	2018-05-01	evergreen	deciduous
1	75	Lowland SD Forest	F5B	Aspidosperma cuspa (Kunth) S.F.Blake	0	0	0	0	0	0	0	1	2018-06-01	evergreen	deciduous
1	75	Lowland SD Forest	F5B	Aspidosperma cuspa (Kunth) S.F.Blake	0	0	0	0	0	0	0	1	2018-07-01	evergreen	deciduous
1	76	Lowland SD Forest	F5B	Magonia pubescens A.St.-Hil.	0	0	0	0	0	0	0	3	2017-07-01	semideciduous	semideciduous
1	76	Lowland SD Forest	F5B	Magonia pubescens A.St.-Hil.	0	0	0	0	0	0	0	3	2017-08-01	semideciduous	semideciduous
1	76	Lowland SD Forest	F5B	Magonia pubescens A.St.-Hil.	0	0	0	0	0	0	0	2	2017-09-01	evergreen	semideciduous
1	76	Lowland SD Forest	F5B	Magonia pubescens A.St.-Hil.	0	0	0	0	0	0	0	1	2017-10-01	evergreen	semideciduous
1	76	Lowland SD Forest	F5B	Magonia pubescens A.St.-Hil.	0	0	0	0	0	0	0	1	2017-11-01	evergreen	semideciduous
1	76	Lowland SD Forest	F5B	Magonia pubescens A.St.-Hil.	0	0	0	0	0	0	0	2	2017-12-01	evergreen	semideciduous
1	76	Lowland SD Forest	F5B	Magonia pubescens A.St.-Hil.	0	0	0	0	0	0	0	1	2018-01-01	evergreen	semideciduous
1	76	Lowland SD Forest	F5B	Magonia pubescens A.St.-Hil.	0	0	0	0	0	0	0	1	2018-02-01	evergreen	semideciduous
1	76	Lowland SD Forest	F5B	Magonia pubescens A.St.-Hil.	0	0	0	0	0	0	0	2	2018-03-01	semideciduous	semideciduous
1	76	Lowland SD Forest	F5B	Magonia pubescens A.St.-Hil.	0	0	0	0	0	0	0	2	2018-04-01	evergreen	semideciduous
1	76	Lowland SD Forest	F5B	Magonia pubescens A.St.-Hil.	0	0	0	0	0	0	0	1	2018-05-01	evergreen	semideciduous
1	76	Lowland SD Forest	F5B	Magonia pubescens A.St.-Hil.	0	0	0	0	0	0	0	2	2018-06-01	evergreen	semideciduous
1	76	Lowland SD Forest	F5B	Magonia pubescens A.St.-Hil.	0	0	0	0	0	0	0	2	2018-07-01	semideciduous	semideciduous
1	77	Lowland SD Forest	F5B	Aspidosperma cuspa (Kunth) S.F.Blake	0	0	0	0	0	0	0	1	2017-07-01	evergreen	evergreen
1	77	Lowland SD Forest	F5B	Aspidosperma cuspa (Kunth) S.F.Blake	0	0	0	0	0	0	0	1	2017-08-01	evergreen	evergreen
1	77	Lowland SD Forest	F5B	Aspidosperma cuspa (Kunth) S.F.Blake	0	0	0	0	0	0	0	1	2017-09-01	evergreen	evergreen
1	77	Lowland SD Forest	F5B	Aspidosperma cuspa (Kunth) S.F.Blake	0	0	0	0	0	0	0	1	2017-10-01	evergreen	evergreen
1	77	Lowland SD Forest	F5B	Aspidosperma cuspa (Kunth) S.F.Blake	0	0	0	0	0	0	0	1	2017-11-01	evergreen	evergreen
1	77	Lowland SD Forest	F5B	Aspidosperma cuspa (Kunth) S.F.Blake	0	0	0	0	0	0	0	1	2017-12-01	evergreen	evergreen
1	77	Lowland SD Forest	F5B	Aspidosperma cuspa (Kunth) S.F.Blake	0	0	0	0	0	0	0	1	2018-01-01	evergreen	evergreen
1	77	Lowland SD Forest	F5B	Aspidosperma cuspa (Kunth) S.F.Blake	0	0	0	0	0	0	0	1	2018-02-01	evergreen	evergreen
1	77	Lowland SD Forest	F5B	Aspidosperma cuspa (Kunth) S.F.Blake	0	0	0	0	0	0	0	1	2018-03-01	evergreen	evergreen
1	77	Lowland SD Forest	F5B	Aspidosperma cuspa (Kunth) S.F.Blake	0	0	0	0	0	0	0	1	2018-04-01	evergreen	evergreen
1	77	Lowland SD Forest	F5B	Aspidosperma cuspa (Kunth) S.F.Blake	0	0	0	0	0	0	0	1	2018-05-01	evergreen	evergreen
1	77	Lowland SD Forest	F5B	Aspidosperma cuspa (Kunth) S.F.Blake	0	0	0	0	0	0	0	1	2018-06-01	evergreen	evergreen
1	77	Lowland SD Forest	F5B	Aspidosperma cuspa (Kunth) S.F.Blake	0	0	0	0	0	0	0	1	2018-07-01	evergreen	evergreen
1	78	Lowland SD Forest	F5B	Callisthene fasciculata Mart.	0	0	0	0	0	0	0	1	2017-07-01	evergreen	semideciduous
1	78	Lowland SD Forest	F5B	Callisthene fasciculata Mart.	0	0	0	0	0	0	0	1	2017-08-01	evergreen	semideciduous
1	78	Lowland SD Forest	F5B	Callisthene fasciculata Mart.	0	0	0	0	0	0	0	1	2017-09-01	evergreen	semideciduous
1	78	Lowland SD Forest	F5B	Callisthene fasciculata Mart.	0	0	0	0	0	0	0	1	2017-10-01	evergreen	semideciduous
1	78	Lowland SD Forest	F5B	Callisthene fasciculata Mart.	0	0	0	0	0	0	0	1	2017-11-01	evergreen	semideciduous
1	78	Lowland SD Forest	F5B	Callisthene fasciculata Mart.	0	0	0	0	0	0	0	1	2017-12-01	evergreen	semideciduous
1	78	Lowland SD Forest	F5B	Callisthene fasciculata Mart.	0	0	0	0	0	0	0	1	2018-01-01	evergreen	semideciduous
1	78	Lowland SD Forest	F5B	Callisthene fasciculata Mart.	0	0	0	0	0	0	0	1	2018-02-01	evergreen	semideciduous
1	78	Lowland SD Forest	F5B	Callisthene fasciculata Mart.	0	0	0	0	0	0	0	1	2018-03-01	evergreen	semideciduous
1	78	Lowland SD Forest	F5B	Callisthene fasciculata Mart.	0	0	0	0	0	0	0	3	2018-04-01	semideciduous	semideciduous
1	78	Lowland SD Forest	F5B	Callisthene fasciculata Mart.	0	0	0	0	0	0	0	2	2018-05-01	evergreen	semideciduous
1	78	Lowland SD Forest	F5B	Callisthene fasciculata Mart.	0	0	0	0	0	0	0	1	2018-06-01	evergreen	semideciduous
1	78	Lowland SD Forest	F5B	Callisthene fasciculata Mart.	0	0	0	0	0	0	0	1	2018-07-01	evergreen	semideciduous
1	79	Lowland SD Forest	F5B	Attalea phalerata Mart. ex Spreng.	0	0	0	0	0	0	0	1	2017-07-01	evergreen	evergreen
1	79	Lowland SD Forest	F5B	Attalea phalerata Mart. ex Spreng.	0	0	0	0	0	0	0	2	2017-08-01	evergreen	evergreen
1	79	Lowland SD Forest	F5B	Attalea phalerata Mart. ex Spreng.	0	0	0	0	0	0	0	2	2017-09-01	evergreen	evergreen
1	79	Lowland SD Forest	F5B	Attalea phalerata Mart. ex Spreng.	0	0	0	0	0	0	0	2	2017-10-01	evergreen	evergreen
1	79	Lowland SD Forest	F5B	Attalea phalerata Mart. ex Spreng.	0	0	0	0	0	0	0	1	2017-11-01	evergreen	evergreen
1	79	Lowland SD Forest	F5B	Attalea phalerata Mart. ex Spreng.	0	0	0	0	0	0	0	1	2017-12-01	evergreen	evergreen
1	79	Lowland SD Forest	F5B	Attalea phalerata Mart. ex Spreng.	0	0	0	0	0	0	0	1	2018-01-01	evergreen	evergreen
1	79	Lowland SD Forest	F5B	Attalea phalerata Mart. ex Spreng.	0	0	0	0	0	0	0	1	2018-02-01	evergreen	evergreen
1	79	Lowland SD Forest	F5B	Attalea phalerata Mart. ex Spreng.	0	0	0	0	0	0	0	1	2018-03-01	evergreen	evergreen
1	79	Lowland SD Forest	F5B	Attalea phalerata Mart. ex Spreng.	0	0	0	0	0	0	0	1	2018-04-01	evergreen	evergreen
1	79	Lowland SD Forest	F5B	Attalea phalerata Mart. ex Spreng.	0	0	0	0	0	0	0	1	2018-05-01	evergreen	evergreen
1	79	Lowland SD Forest	F5B	Attalea phalerata Mart. ex Spreng.	0	0	0	0	0	0	0	1	2018-06-01	evergreen	evergreen
1	79	Lowland SD Forest	F5B	Attalea phalerata Mart. ex Spreng.	0	0	0	0	0	0	0	1	2018-07-01	evergreen	evergreen
1	80	Lowland SD Forest	F5B	Aspidosperma cuspa (Kunth) S.F.Blake	0	0	0	0	0	0	0	1	2017-07-01	evergreen	evergreen
1	80	Lowland SD Forest	F5B	Aspidosperma cuspa (Kunth) S.F.Blake	0	0	0	0	0	0	0	1	2017-08-01	evergreen	evergreen
1	80	Lowland SD Forest	F5B	Aspidosperma cuspa (Kunth) S.F.Blake	0	0	0	0	0	0	0	1	2017-09-01	evergreen	evergreen
1	80	Lowland SD Forest	F5B	Aspidosperma cuspa (Kunth) S.F.Blake	0	0	0	0	0	0	0	1	2017-10-01	evergreen	evergreen
1	80	Lowland SD Forest	F5B	Aspidosperma cuspa (Kunth) S.F.Blake	0	0	0	0	0	0	0	1	2017-11-01	evergreen	evergreen
1	80	Lowland SD Forest	F5B	Aspidosperma cuspa (Kunth) S.F.Blake	0	0	0	0	0	0	0	1	2017-12-01	evergreen	evergreen
1	80	Lowland SD Forest	F5B	Aspidosperma cuspa (Kunth) S.F.Blake	0	0	0	0	0	0	0	1	2018-01-01	evergreen	evergreen
1	80	Lowland SD Forest	F5B	Aspidosperma cuspa (Kunth) S.F.Blake	0	0	0	0	0	0	0	1	2018-02-01	evergreen	evergreen
1	80	Lowland SD Forest	F5B	Aspidosperma cuspa (Kunth) S.F.Blake	0	0	0	0	0	0	0	1	2018-03-01	evergreen	evergreen
1	80	Lowland SD Forest	F5B	Aspidosperma cuspa (Kunth) S.F.Blake	0	0	0	0	0	0	0	1	2018-04-01	evergreen	evergreen
1	80	Lowland SD Forest	F5B	Aspidosperma cuspa (Kunth) S.F.Blake	0	0	0	0	0	0	0	1	2018-05-01	evergreen	evergreen
1	80	Lowland SD Forest	F5B	Aspidosperma cuspa (Kunth) S.F.Blake	0	0	0	0	0	0	0	1	2018-06-01	evergreen	evergreen
1	80	Lowland SD Forest	F5B	Aspidosperma cuspa (Kunth) S.F.Blake	0	0	0	0	0	0	0	1	2018-07-01	evergreen	evergreen
1	81	Lowland SD Forest	F5B	Hymenaea courbaril L.	0	0	0	0	0	0	0	1	2017-07-01	evergreen	deciduous
1	81	Lowland SD Forest	F5B	Hymenaea courbaril L.	0	0	0	0	0	0	0	2	2017-08-01	evergreen	deciduous
1	81	Lowland SD Forest	F5B	Hymenaea courbaril L.	0	0	0	0	0	0	0	1	2017-09-01	evergreen	deciduous
1	81	Lowland SD Forest	F5B	Hymenaea courbaril L.	0	0	0	0	0	0	0	1	2017-10-01	evergreen	deciduous
1	81	Lowland SD Forest	F5B	Hymenaea courbaril L.	0	0	0	0	0	0	0	2	2017-11-01	semideciduous	deciduous
1	81	Lowland SD Forest	F5B	Hymenaea courbaril L.	0	0	0	0	0	0	0	1	2017-12-01	evergreen	deciduous
1	81	Lowland SD Forest	F5B	Hymenaea courbaril L.	0	0	0	0	0	0	0	2	2018-01-01	evergreen	deciduous
1	81	Lowland SD Forest	F5B	Hymenaea courbaril L.	0	0	0	0	0	0	0	2	2018-02-01	evergreen	deciduous
1	81	Lowland SD Forest	F5B	Hymenaea courbaril L.	0	0	0	0	0	0	0	2	2018-03-01	semideciduous	deciduous
1	81	Lowland SD Forest	F5B	Hymenaea courbaril L.	0	0	0	0	0	0	0	4	2018-04-01	deciduous	deciduous
1	81	Lowland SD Forest	F5B	Hymenaea courbaril L.	0	0	0	0	0	0	0	4	2018-05-01	deciduous	deciduous
1	81	Lowland SD Forest	F5B	Hymenaea courbaril L.	0	0	0	0	0	0	0	3	2018-06-01	semideciduous	deciduous
1	81	Lowland SD Forest	F5B	Hymenaea courbaril L.	0	0	0	0	0	0	0	2	2018-07-01	evergreen	deciduous
1	82	Lowland SD Forest	F5B	Callisthene fasciculata Mart.	0	0	0	0	0	0	0	1	2017-07-01	evergreen	semideciduous
1	82	Lowland SD Forest	F5B	Callisthene fasciculata Mart.	0	0	0	0	0	0	0	1	2017-08-01	evergreen	semideciduous
1	82	Lowland SD Forest	F5B	Callisthene fasciculata Mart.	0	0	0	0	0	0	0	1	2017-09-01	evergreen	semideciduous
1	82	Lowland SD Forest	F5B	Callisthene fasciculata Mart.	0	0	0	0	0	0	0	1	2017-10-01	evergreen	semideciduous
1	82	Lowland SD Forest	F5B	Callisthene fasciculata Mart.	0	0	0	0	0	0	0	1	2017-11-01	evergreen	semideciduous
1	82	Lowland SD Forest	F5B	Callisthene fasciculata Mart.	0	0	0	0	0	0	0	1	2017-12-01	evergreen	semideciduous
1	82	Lowland SD Forest	F5B	Callisthene fasciculata Mart.	0	0	0	0	0	0	0	1	2018-01-01	evergreen	semideciduous
1	82	Lowland SD Forest	F5B	Callisthene fasciculata Mart.	0	0	0	0	0	0	0	1	2018-02-01	evergreen	semideciduous
1	82	Lowland SD Forest	F5B	Callisthene fasciculata Mart.	0	0	0	0	0	0	0	2	2018-03-01	evergreen	semideciduous
1	82	Lowland SD Forest	F5B	Callisthene fasciculata Mart.	0	0	0	0	0	0	0	3	2018-04-01	semideciduous	semideciduous
1	82	Lowland SD Forest	F5B	Callisthene fasciculata Mart.	0	0	0	0	0	0	0	3	2018-05-01	semideciduous	semideciduous
1	82	Lowland SD Forest	F5B	Callisthene fasciculata Mart.	0	0	0	0	0	0	0	1	2018-06-01	evergreen	semideciduous
1	82	Lowland SD Forest	F5B	Callisthene fasciculata Mart.	0	0	0	0	0	0	0	1	2018-07-01	evergreen	semideciduous
1	83	Lowland SD Forest	F5B	Magonia pubescens A.St.-Hil.	0	0	0	0	0	0	0	4	2017-07-01	semideciduous	semideciduous
1	83	Lowland SD Forest	F5B	Magonia pubescens A.St.-Hil.	0	0	0	0	0	0	0	3	2017-08-01	semideciduous	semideciduous
1	83	Lowland SD Forest	F5B	Magonia pubescens A.St.-Hil.	0	0	0	0	0	0	0	3	2017-09-01	semideciduous	semideciduous
1	83	Lowland SD Forest	F5B	Magonia pubescens A.St.-Hil.	0	0	0	0	0	0	0	2	2017-10-01	semideciduous	semideciduous
1	83	Lowland SD Forest	F5B	Magonia pubescens A.St.-Hil.	0	0	0	0	0	0	0	1	2017-11-01	evergreen	semideciduous
1	83	Lowland SD Forest	F5B	Magonia pubescens A.St.-Hil.	0	0	0	0	0	0	0	1	2017-12-01	evergreen	semideciduous
1	83	Lowland SD Forest	F5B	Magonia pubescens A.St.-Hil.	0	0	0	0	0	0	0	1	2018-01-01	evergreen	semideciduous
1	83	Lowland SD Forest	F5B	Magonia pubescens A.St.-Hil.	0	0	0	0	0	0	0	2	2018-02-01	evergreen	semideciduous
1	83	Lowland SD Forest	F5B	Magonia pubescens A.St.-Hil.	0	0	0	0	0	0	0	3	2018-03-01	semideciduous	semideciduous
1	83	Lowland SD Forest	F5B	Magonia pubescens A.St.-Hil.	0	0	0	0	0	0	0	2	2018-04-01	semideciduous	semideciduous
1	83	Lowland SD Forest	F5B	Magonia pubescens A.St.-Hil.	0	0	0	0	0	0	0	2	2018-05-01	semideciduous	semideciduous
1	83	Lowland SD Forest	F5B	Magonia pubescens A.St.-Hil.	0	0	0	0	0	0	0	4	2018-06-01	semideciduous	semideciduous
1	83	Lowland SD Forest	F5B	Magonia pubescens A.St.-Hil.	0	0	0	0	0	0	0	4	2018-07-01	semideciduous	semideciduous
1	84	Lowland SD Forest	F5B	Cordia glabrata (Mart.) A.DC.	0	0	0	0	0	0	0	4	2017-07-01	semideciduous	deciduous
1	84	Lowland SD Forest	F5B	Cordia glabrata (Mart.) A.DC.	0	0	0	0	0	0	0	4	2017-08-01	deciduous	deciduous
1	84	Lowland SD Forest	F5B	Cordia glabrata (Mart.) A.DC.	0	0	0	0	0	0	0	2	2017-09-01	evergreen	deciduous
1	84	Lowland SD Forest	F5B	Cordia glabrata (Mart.) A.DC.	0	0	0	0	0	0	0	1	2017-10-01	evergreen	deciduous
1	84	Lowland SD Forest	F5B	Cordia glabrata (Mart.) A.DC.	0	0	0	0	0	0	0	2	2017-11-01	evergreen	deciduous
1	84	Lowland SD Forest	F5B	Cordia glabrata (Mart.) A.DC.	0	0	0	0	0	0	0	1	2017-12-01	evergreen	deciduous
1	84	Lowland SD Forest	F5B	Cordia glabrata (Mart.) A.DC.	0	0	0	0	0	0	0	1	2018-01-01	evergreen	deciduous
1	84	Lowland SD Forest	F5B	Cordia glabrata (Mart.) A.DC.	0	0	0	0	0	0	0	1	2018-02-01	evergreen	deciduous
1	84	Lowland SD Forest	F5B	Cordia glabrata (Mart.) A.DC.	0	0	0	0	0	0	0	1	2018-03-01	evergreen	deciduous
1	84	Lowland SD Forest	F5B	Cordia glabrata (Mart.) A.DC.	0	0	0	0	0	0	0	2	2018-04-01	semideciduous	deciduous
1	84	Lowland SD Forest	F5B	Cordia glabrata (Mart.) A.DC.	0	0	0	0	0	0	0	2	2018-05-01	semideciduous	deciduous
1	84	Lowland SD Forest	F5B	Cordia glabrata (Mart.) A.DC.	0	0	0	0	0	0	0	3	2018-06-01	semideciduous	deciduous
1	84	Lowland SD Forest	F5B	Cordia glabrata (Mart.) A.DC.	0	0	0	0	0	0	0	4	2018-07-01	semideciduous	deciduous
1	85	Lowland SD Forest	F5B	Attalea phalerata Mart. ex Spreng.	0	0	0	0	0	0	0	1	2017-07-01	evergreen	evergreen
1	85	Lowland SD Forest	F5B	Attalea phalerata Mart. ex Spreng.	0	0	0	0	0	0	0	2	2017-08-01	evergreen	evergreen
1	85	Lowland SD Forest	F5B	Attalea phalerata Mart. ex Spreng.	0	0	0	0	0	0	0	1	2017-09-01	evergreen	evergreen
1	85	Lowland SD Forest	F5B	Attalea phalerata Mart. ex Spreng.	0	0	0	0	0	0	0	1	2017-10-01	evergreen	evergreen
1	85	Lowland SD Forest	F5B	Attalea phalerata Mart. ex Spreng.	0	0	0	0	0	0	0	1	2017-11-01	evergreen	evergreen
1	85	Lowland SD Forest	F5B	Attalea phalerata Mart. ex Spreng.	0	0	0	0	0	0	0	1	2017-12-01	evergreen	evergreen
1	85	Lowland SD Forest	F5B	Attalea phalerata Mart. ex Spreng.	0	0	0	0	0	0	0	1	2018-01-01	evergreen	evergreen
1	85	Lowland SD Forest	F5B	Attalea phalerata Mart. ex Spreng.	0	0	0	0	0	0	0	1	2018-02-01	evergreen	evergreen
1	85	Lowland SD Forest	F5B	Attalea phalerata Mart. ex Spreng.	0	0	0	0	0	0	0	1	2018-03-01	evergreen	evergreen
1	85	Lowland SD Forest	F5B	Attalea phalerata Mart. ex Spreng.	0	0	0	0	0	0	0	1	2018-04-01	evergreen	evergreen
1	85	Lowland SD Forest	F5B	Attalea phalerata Mart. ex Spreng.	0	0	0	0	0	0	0	1	2018-05-01	evergreen	evergreen
1	85	Lowland SD Forest	F5B	Attalea phalerata Mart. ex Spreng.	0	0	0	0	0	0	0	1	2018-06-01	evergreen	evergreen
1	85	Lowland SD Forest	F5B	Attalea phalerata Mart. ex Spreng.	0	0	0	0	0	0	0	1	2018-07-01	evergreen	evergreen
1	86	Lowland SD Forest	F5B	Attalea phalerata Mart. ex Spreng.	0	0	0	0	0	0	0	1	2017-07-01	evergreen	semideciduous
1	86	Lowland SD Forest	F5B	Attalea phalerata Mart. ex Spreng.	0	0	0	0	0	0	0	2	2017-08-01	evergreen	semideciduous
1	86	Lowland SD Forest	F5B	Attalea phalerata Mart. ex Spreng.	0	0	0	0	0	0	0	1	2017-09-01	evergreen	semideciduous
1	86	Lowland SD Forest	F5B	Attalea phalerata Mart. ex Spreng.	0	0	0	0	0	0	0	1	2017-10-01	evergreen	semideciduous
1	86	Lowland SD Forest	F5B	Attalea phalerata Mart. ex Spreng.	0	0	0	0	0	0	0	1	2017-11-01	evergreen	semideciduous
1	86	Lowland SD Forest	F5B	Attalea phalerata Mart. ex Spreng.	0	0	0	0	0	0	0	2	2017-12-01	evergreen	semideciduous
1	86	Lowland SD Forest	F5B	Attalea phalerata Mart. ex Spreng.	0	0	0	0	0	0	0	1	2018-01-01	evergreen	semideciduous
1	86	Lowland SD Forest	F5B	Attalea phalerata Mart. ex Spreng.	0	0	0	0	0	0	0	2	2018-02-01	evergreen	semideciduous
1	86	Lowland SD Forest	F5B	Attalea phalerata Mart. ex Spreng.	0	0	0	0	0	0	0	2	2018-03-01	evergreen	semideciduous
1	86	Lowland SD Forest	F5B	Attalea phalerata Mart. ex Spreng.	0	0	0	0	0	0	0	3	2018-04-01	semideciduous	semideciduous
1	86	Lowland SD Forest	F5B	Attalea phalerata Mart. ex Spreng.	0	0	0	0	0	0	0	2	2018-05-01	evergreen	semideciduous
1	86	Lowland SD Forest	F5B	Attalea phalerata Mart. ex Spreng.	0	0	0	0	0	0	0	1	2018-06-01	evergreen	semideciduous
1	86	Lowland SD Forest	F5B	Attalea phalerata Mart. ex Spreng.	0	0	0	0	0	0	0	1	2018-07-01	evergreen	semideciduous
1	87	Lowland SD Forest	F5B	Aspidosperma cuspa (Kunth) S.F.Blake	0	0	0	0	0	0	0	1	2017-07-01	evergreen	deciduous
1	87	Lowland SD Forest	F5B	Aspidosperma cuspa (Kunth) S.F.Blake	0	0	0	0	0	0	0	1	2017-08-01	evergreen	deciduous
1	87	Lowland SD Forest	F5B	Aspidosperma cuspa (Kunth) S.F.Blake	4	0	1	0	0	0	0	2	2017-09-01	semideciduous	deciduous
1	87	Lowland SD Forest	F5B	Aspidosperma cuspa (Kunth) S.F.Blake	0	1	1	0	0	0	0	3	2017-10-01	semideciduous	deciduous
1	87	Lowland SD Forest	F5B	Aspidosperma cuspa (Kunth) S.F.Blake	0	0	0	0	0	0	0	4	2017-11-01	deciduous	deciduous
1	87	Lowland SD Forest	F5B	Aspidosperma cuspa (Kunth) S.F.Blake	0	0	0	0	0	0	0	4	2017-12-01	deciduous	deciduous
1	87	Lowland SD Forest	F5B	Aspidosperma cuspa (Kunth) S.F.Blake	0	0	0	0	0	0	0	1	2018-01-01	evergreen	deciduous
1	87	Lowland SD Forest	F5B	Aspidosperma cuspa (Kunth) S.F.Blake	0	0	0	0	0	0	0	1	2018-02-01	evergreen	deciduous
1	87	Lowland SD Forest	F5B	Aspidosperma cuspa (Kunth) S.F.Blake	0	0	0	0	0	0	0	1	2018-03-01	evergreen	deciduous
1	87	Lowland SD Forest	F5B	Aspidosperma cuspa (Kunth) S.F.Blake	0	0	0	0	0	0	0	1	2018-04-01	evergreen	deciduous
1	87	Lowland SD Forest	F5B	Aspidosperma cuspa (Kunth) S.F.Blake	0	0	0	0	0	0	0	1	2018-05-01	evergreen	deciduous
1	87	Lowland SD Forest	F5B	Aspidosperma cuspa (Kunth) S.F.Blake	0	0	0	0	0	0	0	1	2018-06-01	evergreen	deciduous
1	87	Lowland SD Forest	F5B	Aspidosperma cuspa (Kunth) S.F.Blake	0	0	0	0	0	0	0	1	2018-07-01	evergreen	deciduous
1	88	Lowland SD Forest	F5B	Mouriri guianensis Aubl.	0	0	0	0	0	0	0	1	2017-07-01	evergreen	semideciduous
1	88	Lowland SD Forest	F5B	Mouriri guianensis Aubl.	0	0	0	0	0	0	0	1	2017-08-01	evergreen	semideciduous
1	88	Lowland SD Forest	F5B	Mouriri guianensis Aubl.	0	0	0	0	0	0	0	1	2017-09-01	evergreen	semideciduous
1	88	Lowland SD Forest	F5B	Mouriri guianensis Aubl.	0	0	0	0	0	0	0	1	2017-10-01	evergreen	semideciduous
1	88	Lowland SD Forest	F5B	Mouriri guianensis Aubl.	0	0	0	0	0	0	0	1	2017-11-01	evergreen	semideciduous
1	88	Lowland SD Forest	F5B	Mouriri guianensis Aubl.	0	0	0	0	0	0	0	1	2017-12-01	evergreen	semideciduous
1	88	Lowland SD Forest	F5B	Mouriri guianensis Aubl.	0	0	0	0	0	0	0	1	2018-01-01	evergreen	semideciduous
1	88	Lowland SD Forest	F5B	Mouriri guianensis Aubl.	0	0	0	0	0	0	0	1	2018-02-01	evergreen	semideciduous
1	88	Lowland SD Forest	F5B	Mouriri guianensis Aubl.	0	0	0	0	0	0	0	2	2018-03-01	semideciduous	semideciduous
1	88	Lowland SD Forest	F5B	Mouriri guianensis Aubl.	0	0	0	0	0	0	0	3	2018-04-01	semideciduous	semideciduous
1	88	Lowland SD Forest	F5B	Mouriri guianensis Aubl.	0	0	0	0	0	0	0	2	2018-05-01	evergreen	semideciduous
1	88	Lowland SD Forest	F5B	Mouriri guianensis Aubl.	0	0	0	0	0	0	0	2	2018-06-01	evergreen	semideciduous
1	88	Lowland SD Forest	F5B	Mouriri guianensis Aubl.	0	0	0	0	0	0	0	1	2018-07-01	evergreen	semideciduous
1	89	Lowland SD Forest	F5B	Magonia pubescens A.St.-Hil.	0	0	0	0	0	0	0	2	2017-07-01	evergreen	semideciduous
1	89	Lowland SD Forest	F5B	Magonia pubescens A.St.-Hil.	0	0	0	0	0	0	0	1	2017-08-01	evergreen	semideciduous
1	89	Lowland SD Forest	F5B	Magonia pubescens A.St.-Hil.	0	0	0	0	0	0	0	1	2017-09-01	evergreen	semideciduous
1	89	Lowland SD Forest	F5B	Magonia pubescens A.St.-Hil.	0	0	0	0	0	0	0	1	2017-10-01	evergreen	semideciduous
1	89	Lowland SD Forest	F5B	Magonia pubescens A.St.-Hil.	0	0	0	0	0	0	0	1	2017-11-01	evergreen	semideciduous
1	89	Lowland SD Forest	F5B	Magonia pubescens A.St.-Hil.	0	0	0	0	0	0	0	1	2017-12-01	evergreen	semideciduous
1	89	Lowland SD Forest	F5B	Magonia pubescens A.St.-Hil.	0	0	0	4	0	0	1	1	2018-01-01	evergreen	semideciduous
1	89	Lowland SD Forest	F5B	Magonia pubescens A.St.-Hil.	0	0	0	0	0	0	0	2	2018-02-01	evergreen	semideciduous
1	89	Lowland SD Forest	F5B	Magonia pubescens A.St.-Hil.	0	0	0	0	0	0	0	2	2018-03-01	semideciduous	semideciduous
1	89	Lowland SD Forest	F5B	Magonia pubescens A.St.-Hil.	0	0	0	0	0	0	0	3	2018-04-01	semideciduous	semideciduous
1	89	Lowland SD Forest	F5B	Magonia pubescens A.St.-Hil.	0	0	0	0	0	0	0	2	2018-05-01	evergreen	semideciduous
1	89	Lowland SD Forest	F5B	Magonia pubescens A.St.-Hil.	0	0	0	0	0	0	0	2	2018-06-01	evergreen	semideciduous
1	89	Lowland SD Forest	F5B	Magonia pubescens A.St.-Hil.	0	0	0	0	0	0	0	2	2018-07-01	evergreen	semideciduous
1	90	Lowland SD Forest	F5B	Aspidosperma cuspa (Kunth) S.F.Blake	0	0	0	0	0	0	0	1	2017-07-01	evergreen	evergreen
1	90	Lowland SD Forest	F5B	Aspidosperma cuspa (Kunth) S.F.Blake	0	0	0	0	0	0	0	1	2017-08-01	evergreen	evergreen
1	90	Lowland SD Forest	F5B	Aspidosperma cuspa (Kunth) S.F.Blake	0	0	0	0	0	0	0	1	2017-09-01	evergreen	evergreen
1	90	Lowland SD Forest	F5B	Aspidosperma cuspa (Kunth) S.F.Blake	0	0	0	0	0	0	0	2	2017-10-01	evergreen	evergreen
1	90	Lowland SD Forest	F5B	Aspidosperma cuspa (Kunth) S.F.Blake	0	0	0	0	0	0	0	1	2017-11-01	evergreen	evergreen
1	90	Lowland SD Forest	F5B	Aspidosperma cuspa (Kunth) S.F.Blake	0	0	0	0	0	0	0	1	2017-12-01	evergreen	evergreen
1	90	Lowland SD Forest	F5B	Aspidosperma cuspa (Kunth) S.F.Blake	0	0	0	0	0	0	0	1	2018-01-01	evergreen	evergreen
1	90	Lowland SD Forest	F5B	Aspidosperma cuspa (Kunth) S.F.Blake	0	0	0	0	0	0	0	1	2018-02-01	evergreen	evergreen
1	90	Lowland SD Forest	F5B	Aspidosperma cuspa (Kunth) S.F.Blake	0	0	0	0	0	0	0	1	2018-03-01	evergreen	evergreen
1	90	Lowland SD Forest	F5B	Aspidosperma cuspa (Kunth) S.F.Blake	0	0	0	0	0	0	0	1	2018-04-01	evergreen	evergreen
1	90	Lowland SD Forest	F5B	Aspidosperma cuspa (Kunth) S.F.Blake	0	0	0	0	0	0	0	1	2018-05-01	evergreen	evergreen
1	90	Lowland SD Forest	F5B	Aspidosperma cuspa (Kunth) S.F.Blake	0	0	0	0	0	0	0	1	2018-06-01	evergreen	evergreen
1	90	Lowland SD Forest	F5B	Aspidosperma cuspa (Kunth) S.F.Blake	0	0	0	0	0	0	0	1	2018-07-01	evergreen	evergreen
1	91	Lowland SD Forest	F5B	Aspidosperma cuspa (Kunth) S.F.Blake	0	0	0	0	0	0	0	1	2017-07-01	evergreen	evergreen
1	91	Lowland SD Forest	F5B	Aspidosperma cuspa (Kunth) S.F.Blake	0	0	0	0	0	0	0	1	2017-08-01	evergreen	evergreen
1	91	Lowland SD Forest	F5B	Aspidosperma cuspa (Kunth) S.F.Blake	0	0	0	0	0	0	0	1	2017-09-01	evergreen	evergreen
1	91	Lowland SD Forest	F5B	Aspidosperma cuspa (Kunth) S.F.Blake	0	0	0	0	0	0	0	1	2017-10-01	evergreen	evergreen
1	91	Lowland SD Forest	F5B	Aspidosperma cuspa (Kunth) S.F.Blake	0	0	0	0	0	0	0	1	2017-11-01	evergreen	evergreen
1	91	Lowland SD Forest	F5B	Aspidosperma cuspa (Kunth) S.F.Blake	0	0	0	0	0	0	0	1	2017-12-01	evergreen	evergreen
1	91	Lowland SD Forest	F5B	Aspidosperma cuspa (Kunth) S.F.Blake	0	0	0	0	0	0	0	1	2018-01-01	evergreen	evergreen
1	91	Lowland SD Forest	F5B	Aspidosperma cuspa (Kunth) S.F.Blake	0	0	0	0	0	0	0	1	2018-02-01	evergreen	evergreen
1	91	Lowland SD Forest	F5B	Aspidosperma cuspa (Kunth) S.F.Blake	0	0	0	0	0	0	0	1	2018-03-01	evergreen	evergreen
1	91	Lowland SD Forest	F5B	Aspidosperma cuspa (Kunth) S.F.Blake	0	0	0	0	0	0	0	1	2018-04-01	evergreen	evergreen
1	91	Lowland SD Forest	F5B	Aspidosperma cuspa (Kunth) S.F.Blake	0	0	0	0	0	0	0	1	2018-05-01	evergreen	evergreen
1	91	Lowland SD Forest	F5B	Aspidosperma cuspa (Kunth) S.F.Blake	0	0	0	0	0	0	0	1	2018-06-01	evergreen	evergreen
1	91	Lowland SD Forest	F5B	Aspidosperma cuspa (Kunth) S.F.Blake	0	0	0	0	0	0	0	1	2018-07-01	evergreen	evergreen
1	92	Lowland SD Forest	F5B	Cordia glabrata (Mart.) A.DC.	0	0	0	0	0	0	0	1	2017-07-01	evergreen	semideciduous
1	92	Lowland SD Forest	F5B	Cordia glabrata (Mart.) A.DC.	0	0	0	0	0	0	0	1	2017-08-01	evergreen	semideciduous
1	92	Lowland SD Forest	F5B	Cordia glabrata (Mart.) A.DC.	0	0	0	0	0	0	0	1	2017-09-01	evergreen	semideciduous
1	92	Lowland SD Forest	F5B	Cordia glabrata (Mart.) A.DC.	0	0	0	0	0	0	0	1	2017-10-01	evergreen	semideciduous
1	92	Lowland SD Forest	F5B	Cordia glabrata (Mart.) A.DC.	0	0	0	0	0	0	0	3	2017-11-01	semideciduous	semideciduous
1	92	Lowland SD Forest	F5B	Cordia glabrata (Mart.) A.DC.	0	0	0	0	0	0	0	2	2017-12-01	evergreen	semideciduous
1	92	Lowland SD Forest	F5B	Cordia glabrata (Mart.) A.DC.	0	0	0	0	0	0	0	1	2018-01-01	evergreen	semideciduous
1	92	Lowland SD Forest	F5B	Cordia glabrata (Mart.) A.DC.	0	0	0	0	0	0	0	1	2018-02-01	evergreen	semideciduous
1	92	Lowland SD Forest	F5B	Cordia glabrata (Mart.) A.DC.	0	0	0	0	0	0	0	1	2018-03-01	evergreen	semideciduous
1	92	Lowland SD Forest	F5B	Cordia glabrata (Mart.) A.DC.	0	0	0	0	0	0	0	1	2018-04-01	evergreen	semideciduous
1	92	Lowland SD Forest	F5B	Cordia glabrata (Mart.) A.DC.	0	0	0	0	0	0	0	1	2018-05-01	evergreen	semideciduous
1	92	Lowland SD Forest	F5B	Cordia glabrata (Mart.) A.DC.	0	0	0	0	0	0	0	1	2018-06-01	evergreen	semideciduous
1	92	Lowland SD Forest	F5B	Cordia glabrata (Mart.) A.DC.	0	0	0	0	0	0	0	1	2018-07-01	evergreen	semideciduous
1	93	Lowland SD Forest	F5B	Magonia pubescens A.St.-Hil.	0	0	0	0	0	0	0	2	2017-07-01	semideciduous	semideciduous
1	93	Lowland SD Forest	F5B	Magonia pubescens A.St.-Hil.	0	0	0	0	0	0	0	2	2017-08-01	semideciduous	semideciduous
1	93	Lowland SD Forest	F5B	Magonia pubescens A.St.-Hil.	0	0	0	0	0	0	0	1	2017-09-01	evergreen	semideciduous
1	93	Lowland SD Forest	F5B	Magonia pubescens A.St.-Hil.	0	0	0	0	0	0	0	1	2017-10-01	evergreen	semideciduous
1	93	Lowland SD Forest	F5B	Magonia pubescens A.St.-Hil.	0	0	0	0	0	0	0	1	2017-11-01	evergreen	semideciduous
1	93	Lowland SD Forest	F5B	Magonia pubescens A.St.-Hil.	0	0	0	0	0	0	0	1	2017-12-01	evergreen	semideciduous
1	93	Lowland SD Forest	F5B	Magonia pubescens A.St.-Hil.	0	0	0	0	0	0	0	1	2018-01-01	evergreen	semideciduous
1	93	Lowland SD Forest	F5B	Magonia pubescens A.St.-Hil.	0	0	0	0	0	0	0	2	2018-02-01	evergreen	semideciduous
1	93	Lowland SD Forest	F5B	Magonia pubescens A.St.-Hil.	0	0	0	0	0	0	0	3	2018-03-01	semideciduous	semideciduous
1	93	Lowland SD Forest	F5B	Magonia pubescens A.St.-Hil.	0	0	0	0	0	0	0	3	2018-04-01	semideciduous	semideciduous
1	93	Lowland SD Forest	F5B	Magonia pubescens A.St.-Hil.	0	0	0	0	0	0	0	3	2018-05-01	semideciduous	semideciduous
1	93	Lowland SD Forest	F5B	Magonia pubescens A.St.-Hil.	0	0	0	0	0	0	0	3	2018-06-01	semideciduous	semideciduous
1	93	Lowland SD Forest	F5B	Magonia pubescens A.St.-Hil.	0	0	0	0	0	0	0	2	2018-07-01	semideciduous	semideciduous
1	94	Lowland SD Forest	F5B	Anadenanthera colubrina (Vell.) Brenan	0	0	0	0	0	0	0	1	2017-07-01	evergreen	semideciduous
1	94	Lowland SD Forest	F5B	Anadenanthera colubrina (Vell.) Brenan	0	0	0	0	0	0	0	1	2017-08-01	evergreen	semideciduous
1	94	Lowland SD Forest	F5B	Anadenanthera colubrina (Vell.) Brenan	0	0	0	0	0	0	0	2	2017-09-01	evergreen	semideciduous
1	94	Lowland SD Forest	F5B	Anadenanthera colubrina (Vell.) Brenan	0	0	0	0	0	0	0	1	2017-10-01	evergreen	semideciduous
1	94	Lowland SD Forest	F5B	Anadenanthera colubrina (Vell.) Brenan	0	0	0	0	0	0	0	2	2017-11-01	evergreen	semideciduous
1	94	Lowland SD Forest	F5B	Anadenanthera colubrina (Vell.) Brenan	0	0	0	0	0	0	0	2	2017-12-01	evergreen	semideciduous
1	94	Lowland SD Forest	F5B	Anadenanthera colubrina (Vell.) Brenan	0	0	0	0	0	0	0	1	2018-01-01	evergreen	semideciduous
1	94	Lowland SD Forest	F5B	Anadenanthera colubrina (Vell.) Brenan	0	0	0	0	0	0	0	1	2018-02-01	evergreen	semideciduous
1	94	Lowland SD Forest	F5B	Anadenanthera colubrina (Vell.) Brenan	0	0	0	0	0	0	0	2	2018-03-01	evergreen	semideciduous
1	94	Lowland SD Forest	F5B	Anadenanthera colubrina (Vell.) Brenan	0	0	0	0	0	0	0	3	2018-04-01	semideciduous	semideciduous
1	94	Lowland SD Forest	F5B	Anadenanthera colubrina (Vell.) Brenan	0	0	0	0	0	0	0	2	2018-05-01	evergreen	semideciduous
1	94	Lowland SD Forest	F5B	Anadenanthera colubrina (Vell.) Brenan	0	0	0	0	0	0	0	1	2018-06-01	evergreen	semideciduous
1	94	Lowland SD Forest	F5B	Anadenanthera colubrina (Vell.) Brenan	0	0	0	0	0	0	0	1	2018-07-01	evergreen	semideciduous
1	95	Lowland SD Forest	F5B	Hymenaea courbaril L.	0	0	0	0	0	0	0	4	2017-07-01	semideciduous	semideciduous
1	95	Lowland SD Forest	F5B	Hymenaea courbaril L.	0	0	0	0	0	0	0	3	2017-08-01	semideciduous	semideciduous
1	95	Lowland SD Forest	F5B	Hymenaea courbaril L.	0	0	0	0	0	0	0	2	2017-09-01	evergreen	semideciduous
1	95	Lowland SD Forest	F5B	Hymenaea courbaril L.	0	0	0	0	0	0	0	2	2017-10-01	evergreen	semideciduous
1	95	Lowland SD Forest	F5B	Hymenaea courbaril L.	0	0	0	0	0	0	0	1	2017-11-01	evergreen	semideciduous
1	95	Lowland SD Forest	F5B	Hymenaea courbaril L.	0	0	0	0	0	0	0	1	2017-12-01	evergreen	semideciduous
1	95	Lowland SD Forest	F5B	Hymenaea courbaril L.	0	0	0	0	0	0	0	1	2018-01-01	evergreen	semideciduous
1	95	Lowland SD Forest	F5B	Hymenaea courbaril L.	0	0	0	0	0	0	0	2	2018-02-01	evergreen	semideciduous
1	95	Lowland SD Forest	F5B	Hymenaea courbaril L.	0	0	0	0	0	0	0	2	2018-03-01	semideciduous	semideciduous
1	95	Lowland SD Forest	F5B	Hymenaea courbaril L.	0	0	0	0	0	0	0	3	2018-04-01	semideciduous	semideciduous
1	95	Lowland SD Forest	F5B	Hymenaea courbaril L.	0	0	0	0	0	0	0	3	2018-05-01	semideciduous	semideciduous
1	95	Lowland SD Forest	F5B	Hymenaea courbaril L.	0	0	0	0	0	0	0	4	2018-06-01	semideciduous	semideciduous
1	95	Lowland SD Forest	F5B	Hymenaea courbaril L.	0	0	0	0	0	0	0	4	2018-07-01	semideciduous	semideciduous
1	96	Lowland SD Forest	F5B	Attalea phalerata Mart. ex Spreng.	0	0	0	0	0	0	0	1	2017-07-01	evergreen	semideciduous
1	96	Lowland SD Forest	F5B	Attalea phalerata Mart. ex Spreng.	0	0	0	0	0	0	0	1	2017-08-01	evergreen	semideciduous
1	96	Lowland SD Forest	F5B	Attalea phalerata Mart. ex Spreng.	0	0	0	0	0	0	0	1	2017-09-01	evergreen	semideciduous
1	96	Lowland SD Forest	F5B	Attalea phalerata Mart. ex Spreng.	0	0	0	0	0	0	0	1	2017-10-01	evergreen	semideciduous
1	96	Lowland SD Forest	F5B	Attalea phalerata Mart. ex Spreng.	0	0	0	0	0	0	0	1	2017-11-01	evergreen	semideciduous
1	96	Lowland SD Forest	F5B	Attalea phalerata Mart. ex Spreng.	0	0	0	0	0	0	0	1	2017-12-01	evergreen	semideciduous
1	96	Lowland SD Forest	F5B	Attalea phalerata Mart. ex Spreng.	0	0	0	0	0	0	0	1	2018-01-01	evergreen	semideciduous
1	96	Lowland SD Forest	F5B	Attalea phalerata Mart. ex Spreng.	0	0	0	0	0	0	0	1	2018-02-01	evergreen	semideciduous
1	96	Lowland SD Forest	F5B	Attalea phalerata Mart. ex Spreng.	0	0	0	0	0	0	0	2	2018-03-01	evergreen	semideciduous
1	96	Lowland SD Forest	F5B	Attalea phalerata Mart. ex Spreng.	0	0	0	0	0	0	0	3	2018-04-01	semideciduous	semideciduous
1	96	Lowland SD Forest	F5B	Attalea phalerata Mart. ex Spreng.	0	0	0	0	0	0	0	2	2018-05-01	semideciduous	semideciduous
1	96	Lowland SD Forest	F5B	Attalea phalerata Mart. ex Spreng.	0	0	0	0	0	0	0	1	2018-06-01	evergreen	semideciduous
1	96	Lowland SD Forest	F5B	Attalea phalerata Mart. ex Spreng.	0	0	0	0	0	0	0	1	2018-07-01	evergreen	semideciduous
1	97	Lowland SD Forest	F5B	Attalea phalerata Mart. ex Spreng.	0	0	0	0	0	0	0	1	2017-07-01	evergreen	deciduous
1	97	Lowland SD Forest	F5B	Attalea phalerata Mart. ex Spreng.	0	0	0	0	0	0	0	4	2017-08-01	deciduous	deciduous
1	97	Lowland SD Forest	F5B	Attalea phalerata Mart. ex Spreng.	0	0	0	0	0	0	0	2	2017-09-01	evergreen	deciduous
1	97	Lowland SD Forest	F5B	Attalea phalerata Mart. ex Spreng.	0	0	0	0	0	0	0	1	2017-10-01	evergreen	deciduous
1	97	Lowland SD Forest	F5B	Attalea phalerata Mart. ex Spreng.	0	0	0	0	0	0	0	1	2017-11-01	evergreen	deciduous
1	97	Lowland SD Forest	F5B	Attalea phalerata Mart. ex Spreng.	0	0	0	0	0	0	0	1	2017-12-01	evergreen	deciduous
1	97	Lowland SD Forest	F5B	Attalea phalerata Mart. ex Spreng.	0	0	0	0	0	0	0	1	2018-01-01	evergreen	deciduous
1	97	Lowland SD Forest	F5B	Attalea phalerata Mart. ex Spreng.	0	0	0	0	0	0	0	1	2018-02-01	evergreen	deciduous
1	97	Lowland SD Forest	F5B	Attalea phalerata Mart. ex Spreng.	0	0	0	0	0	0	0	1	2018-03-01	evergreen	deciduous
1	97	Lowland SD Forest	F5B	Attalea phalerata Mart. ex Spreng.	0	0	0	0	0	0	0	1	2018-04-01	evergreen	deciduous
1	97	Lowland SD Forest	F5B	Attalea phalerata Mart. ex Spreng.	0	0	0	0	0	0	0	1	2018-05-01	evergreen	deciduous
1	97	Lowland SD Forest	F5B	Attalea phalerata Mart. ex Spreng.	0	0	0	0	0	0	0	1	2018-06-01	evergreen	deciduous
1	97	Lowland SD Forest	F5B	Attalea phalerata Mart. ex Spreng.	0	0	0	0	0	0	0	1	2018-07-01	evergreen	deciduous
1	98	Lowland SD Forest	F5B	Magonia pubescens A.St.-Hil.	0	0	0	0	0	0	0	1	2017-07-01	evergreen	semideciduous
1	98	Lowland SD Forest	F5B	Magonia pubescens A.St.-Hil.	0	0	0	0	0	0	0	1	2017-08-01	evergreen	semideciduous
1	98	Lowland SD Forest	F5B	Magonia pubescens A.St.-Hil.	0	0	0	0	0	0	0	1	2017-09-01	evergreen	semideciduous
1	98	Lowland SD Forest	F5B	Magonia pubescens A.St.-Hil.	0	0	0	0	0	0	0	1	2017-10-01	evergreen	semideciduous
1	98	Lowland SD Forest	F5B	Magonia pubescens A.St.-Hil.	0	0	0	0	0	0	0	1	2017-11-01	evergreen	semideciduous
1	98	Lowland SD Forest	F5B	Magonia pubescens A.St.-Hil.	0	0	0	0	0	0	0	2	2017-12-01	semideciduous	semideciduous
1	98	Lowland SD Forest	F5B	Magonia pubescens A.St.-Hil.	0	0	0	0	0	0	0	1	2018-01-01	evergreen	semideciduous
1	98	Lowland SD Forest	F5B	Magonia pubescens A.St.-Hil.	0	0	0	0	0	0	0	1	2018-02-01	evergreen	semideciduous
1	98	Lowland SD Forest	F5B	Magonia pubescens A.St.-Hil.	0	0	0	0	0	0	0	1	2018-03-01	evergreen	semideciduous
1	98	Lowland SD Forest	F5B	Magonia pubescens A.St.-Hil.	0	0	0	0	0	0	0	2	2018-04-01	evergreen	semideciduous
1	98	Lowland SD Forest	F5B	Magonia pubescens A.St.-Hil.	0	0	0	0	0	0	0	1	2018-05-01	evergreen	semideciduous
1	98	Lowland SD Forest	F5B	Magonia pubescens A.St.-Hil.	0	0	0	0	0	0	0	1	2018-06-01	evergreen	semideciduous
1	98	Lowland SD Forest	F5B	Magonia pubescens A.St.-Hil.	0	0	0	0	0	0	0	1	2018-07-01	evergreen	semideciduous
1	99	Lowland SD Forest	F5B	Anadenanthera colubrina (Vell.) Brenan	0	0	0	0	0	0	0	1	2017-07-01	evergreen	deciduous
1	99	Lowland SD Forest	F5B	Anadenanthera colubrina (Vell.) Brenan	0	0	0	0	0	0	0	1	2017-08-01	evergreen	deciduous
1	99	Lowland SD Forest	F5B	Anadenanthera colubrina (Vell.) Brenan	0	0	0	0	0	0	0	1	2017-09-01	evergreen	deciduous
1	99	Lowland SD Forest	F5B	Anadenanthera colubrina (Vell.) Brenan	0	0	0	0	0	0	0	2	2017-10-01	evergreen	deciduous
1	99	Lowland SD Forest	F5B	Anadenanthera colubrina (Vell.) Brenan	0	0	0	0	0	0	0	2	2017-11-01	evergreen	deciduous
1	99	Lowland SD Forest	F5B	Anadenanthera colubrina (Vell.) Brenan	0	0	0	0	0	0	0	3	2017-12-01	semideciduous	deciduous
1	99	Lowland SD Forest	F5B	Anadenanthera colubrina (Vell.) Brenan	0	0	0	0	0	0	0	4	2018-01-01	deciduous	deciduous
1	99	Lowland SD Forest	F5B	Anadenanthera colubrina (Vell.) Brenan	0	0	0	0	0	0	0		2018-02-01	morreu	deciduous
1	99	Lowland SD Forest	F5B	Anadenanthera colubrina (Vell.) Brenan	0	0	0	0	0	0	0		2018-03-01	morreu	deciduous
1	99	Lowland SD Forest	F5B	Anadenanthera colubrina (Vell.) Brenan	0	0	0	0	0	0	0		2018-04-01	morreu	deciduous
1	99	Lowland SD Forest	F5B	Anadenanthera colubrina (Vell.) Brenan	0	0	0	0	0	0	0		2018-05-01	morreu	deciduous
1	99	Lowland SD Forest	F5B	Anadenanthera colubrina (Vell.) Brenan	0	0	0	0	0	0	0		2018-06-01	morreu	deciduous
1	99	Lowland SD Forest	F5B	Anadenanthera colubrina (Vell.) Brenan	0	0	0	0	0	0	0		2018-07-01	morreu	deciduous
1	100	Lowland SD Forest	F5B	Aspidosperma cuspa (Kunth) S.F.Blake	0	0	0	0	0	0	0	1	2017-07-01	evergreen	evergreen
1	100	Lowland SD Forest	F5B	Aspidosperma cuspa (Kunth) S.F.Blake	0	0	0	0	0	0	0	1	2017-08-01	evergreen	evergreen
1	100	Lowland SD Forest	F5B	Aspidosperma cuspa (Kunth) S.F.Blake	0	0	0	0	0	0	0	1	2017-09-01	evergreen	evergreen
1	100	Lowland SD Forest	F5B	Aspidosperma cuspa (Kunth) S.F.Blake	0	0	0	0	0	0	0	1	2017-10-01	evergreen	evergreen
1	100	Lowland SD Forest	F5B	Aspidosperma cuspa (Kunth) S.F.Blake	0	0	0	0	0	0	0	1	2017-11-01	evergreen	evergreen
1	100	Lowland SD Forest	F5B	Aspidosperma cuspa (Kunth) S.F.Blake	0	0	0	0	0	0	0	1	2017-12-01	evergreen	evergreen
1	100	Lowland SD Forest	F5B	Aspidosperma cuspa (Kunth) S.F.Blake	0	0	0	0	0	0	0	1	2018-01-01	evergreen	evergreen
1	100	Lowland SD Forest	F5B	Aspidosperma cuspa (Kunth) S.F.Blake	0	0	0	0	0	0	0	1	2018-02-01	evergreen	evergreen
1	100	Lowland SD Forest	F5B	Aspidosperma cuspa (Kunth) S.F.Blake	0	0	0	0	0	0	0	1	2018-03-01	evergreen	evergreen
1	100	Lowland SD Forest	F5B	Aspidosperma cuspa (Kunth) S.F.Blake	0	0	0	0	0	0	0	1	2018-04-01	evergreen	evergreen
1	100	Lowland SD Forest	F5B	Aspidosperma cuspa (Kunth) S.F.Blake	0	0	0	0	0	0	0	1	2018-05-01	evergreen	evergreen
1	100	Lowland SD Forest	F5B	Aspidosperma cuspa (Kunth) S.F.Blake	0	0	0	0	0	0	0	1	2018-06-01	evergreen	evergreen
1	100	Lowland SD Forest	F5B	Aspidosperma cuspa (Kunth) S.F.Blake	0	0	0	0	0	0	0	1	2018-07-01	evergreen	evergreen
1	101	Lowland SD Forest	F5B	Astronium fraxinifolium Schott.	0	0	0	0	0	0	0	1	2017-07-01	evergreen	evergreen
1	101	Lowland SD Forest	F5B	Astronium fraxinifolium Schott.	0	0	0	0	0	0	0	1	2017-08-01	evergreen	evergreen
1	101	Lowland SD Forest	F5B	Astronium fraxinifolium Schott.	0	0	0	0	0	0	0	1	2017-09-01	evergreen	evergreen
1	101	Lowland SD Forest	F5B	Astronium fraxinifolium Schott.	0	0	0	0	0	0	0	1	2017-10-01	evergreen	evergreen
1	101	Lowland SD Forest	F5B	Astronium fraxinifolium Schott.	0	0	0	0	0	0	0	1	2017-11-01	evergreen	evergreen
1	101	Lowland SD Forest	F5B	Astronium fraxinifolium Schott.	0	0	0	0	0	0	0	1	2017-12-01	evergreen	evergreen
1	101	Lowland SD Forest	F5B	Astronium fraxinifolium Schott.	0	0	0	0	0	0	0	2	2018-01-01	evergreen	evergreen
1	101	Lowland SD Forest	F5B	Astronium fraxinifolium Schott.	0	0	0	0	0	0	0	1	2018-02-01	evergreen	evergreen
1	101	Lowland SD Forest	F5B	Astronium fraxinifolium Schott.	0	0	0	0	0	0	0	1	2018-03-01	evergreen	evergreen
1	101	Lowland SD Forest	F5B	Astronium fraxinifolium Schott.	0	0	0	0	0	0	0	2	2018-04-01	evergreen	evergreen
1	101	Lowland SD Forest	F5B	Astronium fraxinifolium Schott.	0	0	0	0	0	0	0	1	2018-05-01	evergreen	evergreen
1	101	Lowland SD Forest	F5B	Astronium fraxinifolium Schott.	0	0	0	0	0	0	0	1	2018-06-01	evergreen	evergreen
1	101	Lowland SD Forest	F5B	Astronium fraxinifolium Schott.	0	0	0	0	0	0	0	1	2018-07-01	evergreen	evergreen
1	102	Lowland SD Forest	F5B	Magonia pubescens A.St.-Hil.	0	0	0	0	0	0	0	3	2017-07-01	semideciduous	semideciduous
1	102	Lowland SD Forest	F5B	Magonia pubescens A.St.-Hil.	0	0	0	0	0	0	0	3	2017-08-01	semideciduous	semideciduous
1	102	Lowland SD Forest	F5B	Magonia pubescens A.St.-Hil.	0	0	0	0	0	0	0	2	2017-09-01	evergreen	semideciduous
1	102	Lowland SD Forest	F5B	Magonia pubescens A.St.-Hil.	0	0	0	0	0	0	0	1	2017-10-01	evergreen	semideciduous
1	102	Lowland SD Forest	F5B	Magonia pubescens A.St.-Hil.	0	0	0	0	0	0	0	1	2017-11-01	evergreen	semideciduous
1	102	Lowland SD Forest	F5B	Magonia pubescens A.St.-Hil.	0	0	0	0	0	0	0	1	2017-12-01	evergreen	semideciduous
1	102	Lowland SD Forest	F5B	Magonia pubescens A.St.-Hil.	0	0	0	0	0	0	0	1	2018-01-01	evergreen	semideciduous
1	102	Lowland SD Forest	F5B	Magonia pubescens A.St.-Hil.	0	0	0	0	0	0	0	1	2018-02-01	evergreen	semideciduous
1	102	Lowland SD Forest	F5B	Magonia pubescens A.St.-Hil.	0	0	0	0	0	0	0	2	2018-03-01	semideciduous	semideciduous
1	102	Lowland SD Forest	F5B	Magonia pubescens A.St.-Hil.	0	0	0	0	0	0	0	3	2018-04-01	semideciduous	semideciduous
1	102	Lowland SD Forest	F5B	Magonia pubescens A.St.-Hil.	0	0	0	0	0	0	0	3	2018-05-01	semideciduous	semideciduous
1	102	Lowland SD Forest	F5B	Magonia pubescens A.St.-Hil.	0	0	0	0	0	0	0	3	2018-06-01	semideciduous	semideciduous
1	102	Lowland SD Forest	F5B	Magonia pubescens A.St.-Hil.	0	0	0	0	0	0	0	3	2018-07-01	semideciduous	semideciduous
1	103	Lowland SD Forest	F5B	Aspidosperma cuspa (Kunth) S.F.Blake	0	0	0	0	0	0	0	1	2017-07-01	evergreen	semideciduous
1	103	Lowland SD Forest	F5B	Aspidosperma cuspa (Kunth) S.F.Blake	0	0	0	0	0	0	0	3	2017-08-01	semideciduous	semideciduous
1	103	Lowland SD Forest	F5B	Aspidosperma cuspa (Kunth) S.F.Blake	0	0	0	0	0	0	0	2	2017-09-01	evergreen	semideciduous
1	103	Lowland SD Forest	F5B	Aspidosperma cuspa (Kunth) S.F.Blake	0	0	0	0	0	0	0	1	2017-10-01	evergreen	semideciduous
1	103	Lowland SD Forest	F5B	Aspidosperma cuspa (Kunth) S.F.Blake	0	0	0	0	0	0	0	1	2017-11-01	evergreen	semideciduous
1	103	Lowland SD Forest	F5B	Aspidosperma cuspa (Kunth) S.F.Blake	0	0	0	0	0	0	0	1	2017-12-01	evergreen	semideciduous
1	103	Lowland SD Forest	F5B	Aspidosperma cuspa (Kunth) S.F.Blake	0	0	0	0	0	0	0	1	2018-01-01	evergreen	semideciduous
1	103	Lowland SD Forest	F5B	Aspidosperma cuspa (Kunth) S.F.Blake	0	0	0	0	0	0	0	1	2018-02-01	evergreen	semideciduous
1	103	Lowland SD Forest	F5B	Aspidosperma cuspa (Kunth) S.F.Blake	0	0	0	0	0	0	0	1	2018-03-01	evergreen	semideciduous
1	103	Lowland SD Forest	F5B	Aspidosperma cuspa (Kunth) S.F.Blake	0	0	0	0	0	0	0	1	2018-04-01	evergreen	semideciduous
1	103	Lowland SD Forest	F5B	Aspidosperma cuspa (Kunth) S.F.Blake	0	0	0	0	0	0	0	1	2018-05-01	evergreen	semideciduous
1	103	Lowland SD Forest	F5B	Aspidosperma cuspa (Kunth) S.F.Blake	0	0	0	0	0	0	0	1	2018-06-01	evergreen	semideciduous
1	103	Lowland SD Forest	F5B	Aspidosperma cuspa (Kunth) S.F.Blake	0	0	0	0	0	0	0	1	2018-07-01	evergreen	semideciduous
1	104	Lowland SD Forest	F5B	Tabebuia aurea (Silva Manso) Benth. & Hook. f. ex S. Moore	0	0	0	0	0	0	0	3	2017-07-01	semideciduous	semideciduous
1	104	Lowland SD Forest	F5B	Tabebuia aurea (Silva Manso) Benth. & Hook. f. ex S. Moore	0	0	0	0	0	0	0	3	2017-08-01	semideciduous	semideciduous
1	104	Lowland SD Forest	F5B	Tabebuia aurea (Silva Manso) Benth. & Hook. f. ex S. Moore	0	0	0	0	0	0	0	2	2017-09-01	semideciduous	semideciduous
1	104	Lowland SD Forest	F5B	Tabebuia aurea (Silva Manso) Benth. & Hook. f. ex S. Moore	0	0	0	0	0	0	0	2	2017-10-01	semideciduous	semideciduous
1	104	Lowland SD Forest	F5B	Tabebuia aurea (Silva Manso) Benth. & Hook. f. ex S. Moore	0	0	0	0	0	0	0	1	2017-11-01	evergreen	semideciduous
1	104	Lowland SD Forest	F5B	Tabebuia aurea (Silva Manso) Benth. & Hook. f. ex S. Moore	0	0	0	0	0	0	0	1	2017-12-01	evergreen	semideciduous
1	104	Lowland SD Forest	F5B	Tabebuia aurea (Silva Manso) Benth. & Hook. f. ex S. Moore	0	0	0	0	0	0	0	1	2018-01-01	evergreen	semideciduous
1	104	Lowland SD Forest	F5B	Tabebuia aurea (Silva Manso) Benth. & Hook. f. ex S. Moore	0	0	0	0	0	0	0	1	2018-02-01	evergreen	semideciduous
1	104	Lowland SD Forest	F5B	Tabebuia aurea (Silva Manso) Benth. & Hook. f. ex S. Moore	0	0	0	0	0	0	0	2	2018-03-01	semideciduous	semideciduous
1	104	Lowland SD Forest	F5B	Tabebuia aurea (Silva Manso) Benth. & Hook. f. ex S. Moore	0	0	0	0	0	0	0	3	2018-04-01	semideciduous	semideciduous
1	104	Lowland SD Forest	F5B	Tabebuia aurea (Silva Manso) Benth. & Hook. f. ex S. Moore	0	0	0	0	0	0	0	2	2018-05-01	evergreen	semideciduous
1	104	Lowland SD Forest	F5B	Tabebuia aurea (Silva Manso) Benth. & Hook. f. ex S. Moore	0	0	0	0	0	0	0	3	2018-06-01	semideciduous	semideciduous
1	104	Lowland SD Forest	F5B	Tabebuia aurea (Silva Manso) Benth. & Hook. f. ex S. Moore	0	0	0	0	0	0	0	3	2018-07-01	semideciduous	semideciduous
1	105	Lowland SD Forest	F5B	Callisthene fasciculata Mart.	0	0	0	0	0	0	0	1	2017-07-01	evergreen	semideciduous
1	105	Lowland SD Forest	F5B	Callisthene fasciculata Mart.	0	0	0	0	0	0	0	1	2017-08-01	evergreen	semideciduous
1	105	Lowland SD Forest	F5B	Callisthene fasciculata Mart.	0	0	0	0	0	0	0	1	2017-09-01	evergreen	semideciduous
1	105	Lowland SD Forest	F5B	Callisthene fasciculata Mart.	0	0	0	0	0	0	0	1	2017-10-01	evergreen	semideciduous
1	105	Lowland SD Forest	F5B	Callisthene fasciculata Mart.	0	0	0	0	0	0	0	1	2017-11-01	evergreen	semideciduous
1	105	Lowland SD Forest	F5B	Callisthene fasciculata Mart.	0	0	0	0	0	0	0	1	2017-12-01	evergreen	semideciduous
1	105	Lowland SD Forest	F5B	Callisthene fasciculata Mart.	0	0	0	0	0	0	0	1	2018-01-01	evergreen	semideciduous
1	105	Lowland SD Forest	F5B	Callisthene fasciculata Mart.	0	0	0	0	0	0	0	2	2018-02-01	evergreen	semideciduous
1	105	Lowland SD Forest	F5B	Callisthene fasciculata Mart.	0	0	0	0	0	0	0	3	2018-03-01	semideciduous	semideciduous
1	105	Lowland SD Forest	F5B	Callisthene fasciculata Mart.	0	0	0	0	0	0	0	3	2018-04-01	semideciduous	semideciduous
1	105	Lowland SD Forest	F5B	Callisthene fasciculata Mart.	0	0	0	0	0	0	0	2	2018-05-01	evergreen	semideciduous
1	105	Lowland SD Forest	F5B	Callisthene fasciculata Mart.	0	0	0	0	0	0	0	1	2018-06-01	evergreen	semideciduous
1	105	Lowland SD Forest	F5B	Callisthene fasciculata Mart.	0	0	0	0	0	0	0	1	2018-07-01	evergreen	semideciduous
1	106	Lowland SD Forest	F5B	Callisthene fasciculata Mart.	0	0	0	0	0	0	0	1	2017-07-01	evergreen	semideciduous
1	106	Lowland SD Forest	F5B	Callisthene fasciculata Mart.	0	0	0	0	0	0	0	1	2017-08-01	evergreen	semideciduous
1	106	Lowland SD Forest	F5B	Callisthene fasciculata Mart.	0	0	0	0	0	0	0	2	2017-09-01	evergreen	semideciduous
1	106	Lowland SD Forest	F5B	Callisthene fasciculata Mart.	0	0	0	0	0	0	0	2	2017-10-01	evergreen	semideciduous
1	106	Lowland SD Forest	F5B	Callisthene fasciculata Mart.	0	0	0	0	0	0	0	1	2017-11-01	evergreen	semideciduous
1	106	Lowland SD Forest	F5B	Callisthene fasciculata Mart.	0	0	0	0	0	0	0	1	2017-12-01	evergreen	semideciduous
1	106	Lowland SD Forest	F5B	Callisthene fasciculata Mart.	0	0	0	0	0	0	0	1	2018-01-01	evergreen	semideciduous
1	106	Lowland SD Forest	F5B	Callisthene fasciculata Mart.	0	0	0	0	0	0	0	1	2018-02-01	evergreen	semideciduous
1	106	Lowland SD Forest	F5B	Callisthene fasciculata Mart.	0	0	0	0	0	0	0	2	2018-03-01	evergreen	semideciduous
1	106	Lowland SD Forest	F5B	Callisthene fasciculata Mart.	0	0	0	0	0	0	0	3	2018-04-01	semideciduous	semideciduous
1	106	Lowland SD Forest	F5B	Callisthene fasciculata Mart.	0	0	0	0	0	0	0	3	2018-05-01	semideciduous	semideciduous
1	106	Lowland SD Forest	F5B	Callisthene fasciculata Mart.	0	0	0	0	0	0	0	1	2018-06-01	evergreen	semideciduous
1	106	Lowland SD Forest	F5B	Callisthene fasciculata Mart.	0	0	0	0	0	0	0	1	2018-07-01	evergreen	semideciduous
1	107	Lowland SD Forest	F5B	Aspidosperma cuspa (Kunth) S.F.Blake	0	0	0	0	0	0	0	1	2017-07-01	evergreen	evergreen
1	107	Lowland SD Forest	F5B	Aspidosperma cuspa (Kunth) S.F.Blake	0	0	0	0	0	0	0	1	2017-08-01	evergreen	evergreen
1	107	Lowland SD Forest	F5B	Aspidosperma cuspa (Kunth) S.F.Blake	0	0	0	0	0	0	0	1	2017-09-01	evergreen	evergreen
1	107	Lowland SD Forest	F5B	Aspidosperma cuspa (Kunth) S.F.Blake	0	0	0	0	0	0	0	2	2017-10-01	evergreen	evergreen
1	107	Lowland SD Forest	F5B	Aspidosperma cuspa (Kunth) S.F.Blake	0	0	0	0	0	0	0	1	2017-11-01	evergreen	evergreen
1	107	Lowland SD Forest	F5B	Aspidosperma cuspa (Kunth) S.F.Blake	0	0	0	0	0	0	0	1	2017-12-01	evergreen	evergreen
1	107	Lowland SD Forest	F5B	Aspidosperma cuspa (Kunth) S.F.Blake	0	0	0	0	0	0	0	1	2018-01-01	evergreen	evergreen
1	107	Lowland SD Forest	F5B	Aspidosperma cuspa (Kunth) S.F.Blake	0	0	0	0	0	0	0	1	2018-02-01	evergreen	evergreen
1	107	Lowland SD Forest	F5B	Aspidosperma cuspa (Kunth) S.F.Blake	0	0	0	0	0	0	0	1	2018-03-01	evergreen	evergreen
1	107	Lowland SD Forest	F5B	Aspidosperma cuspa (Kunth) S.F.Blake	0	0	0	0	0	0	0	1	2018-04-01	evergreen	evergreen
1	107	Lowland SD Forest	F5B	Aspidosperma cuspa (Kunth) S.F.Blake	0	0	0	0	0	0	0	1	2018-05-01	evergreen	evergreen
1	107	Lowland SD Forest	F5B	Aspidosperma cuspa (Kunth) S.F.Blake	0	0	0	0	0	0	0	1	2018-06-01	evergreen	evergreen
1	107	Lowland SD Forest	F5B	Aspidosperma cuspa (Kunth) S.F.Blake	0	0	0	0	0	0	0	1	2018-07-01	evergreen	evergreen
1	108	Lowland SD Forest	F5B	Aspidosperma cuspa (Kunth) S.F.Blake	0	0	0	0	0	0	0	1	2017-07-01	evergreen	evergreen
1	108	Lowland SD Forest	F5B	Aspidosperma cuspa (Kunth) S.F.Blake	0	0	0	0	0	0	0	1	2017-08-01	evergreen	evergreen
1	108	Lowland SD Forest	F5B	Aspidosperma cuspa (Kunth) S.F.Blake	0	0	0	0	0	0	0	1	2017-09-01	evergreen	evergreen
1	108	Lowland SD Forest	F5B	Aspidosperma cuspa (Kunth) S.F.Blake	0	0	0	0	0	0	0	1	2017-10-01	evergreen	evergreen
1	108	Lowland SD Forest	F5B	Aspidosperma cuspa (Kunth) S.F.Blake	0	0	0	0	0	0	0	1	2017-11-01	evergreen	evergreen
1	108	Lowland SD Forest	F5B	Aspidosperma cuspa (Kunth) S.F.Blake	0	0	0	0	0	0	0	1	2017-12-01	evergreen	evergreen
1	108	Lowland SD Forest	F5B	Aspidosperma cuspa (Kunth) S.F.Blake	0	0	0	0	0	0	0	1	2018-01-01	evergreen	evergreen
1	108	Lowland SD Forest	F5B	Aspidosperma cuspa (Kunth) S.F.Blake	0	0	0	0	0	0	0	1	2018-02-01	evergreen	evergreen
1	108	Lowland SD Forest	F5B	Aspidosperma cuspa (Kunth) S.F.Blake	0	0	0	0	0	0	0	1	2018-03-01	evergreen	evergreen
1	108	Lowland SD Forest	F5B	Aspidosperma cuspa (Kunth) S.F.Blake	0	0	0	0	0	0	0	1	2018-04-01	evergreen	evergreen
1	108	Lowland SD Forest	F5B	Aspidosperma cuspa (Kunth) S.F.Blake	0	0	0	0	0	0	0	1	2018-05-01	evergreen	evergreen
1	108	Lowland SD Forest	F5B	Aspidosperma cuspa (Kunth) S.F.Blake	0	0	0	0	0	0	0	1	2018-06-01	evergreen	evergreen
1	108	Lowland SD Forest	F5B	Aspidosperma cuspa (Kunth) S.F.Blake	0	0	0	0	0	0	0	1	2018-07-01	evergreen	evergreen
1	109	Lowland SD Forest	F5B	Callisthene fasciculata Mart.	0	0	0	0	0	0	0	1	2017-07-01	evergreen	semideciduous
1	109	Lowland SD Forest	F5B	Callisthene fasciculata Mart.	0	0	0	0	0	0	0	1	2017-08-01	evergreen	semideciduous
1	109	Lowland SD Forest	F5B	Callisthene fasciculata Mart.	0	0	0	0	0	0	0	1	2017-09-01	evergreen	semideciduous
1	109	Lowland SD Forest	F5B	Callisthene fasciculata Mart.	0	0	0	0	0	0	0	1	2017-10-01	evergreen	semideciduous
1	109	Lowland SD Forest	F5B	Callisthene fasciculata Mart.	0	0	0	0	0	0	0	1	2017-11-01	evergreen	semideciduous
1	109	Lowland SD Forest	F5B	Callisthene fasciculata Mart.	0	0	0	0	0	0	0	1	2017-12-01	evergreen	semideciduous
1	109	Lowland SD Forest	F5B	Callisthene fasciculata Mart.	0	0	0	0	0	0	0	1	2018-01-01	evergreen	semideciduous
1	109	Lowland SD Forest	F5B	Callisthene fasciculata Mart.	0	0	0	0	0	0	0	2	2018-02-01	evergreen	semideciduous
1	109	Lowland SD Forest	F5B	Callisthene fasciculata Mart.	0	0	0	0	0	0	0	2	2018-03-01	semideciduous	semideciduous
1	109	Lowland SD Forest	F5B	Callisthene fasciculata Mart.	0	0	0	0	0	0	0	1	2018-04-01	evergreen	semideciduous
1	109	Lowland SD Forest	F5B	Callisthene fasciculata Mart.	0	0	0	0	0	0	0	1	2018-05-01	evergreen	semideciduous
1	109	Lowland SD Forest	F5B	Callisthene fasciculata Mart.	0	0	0	0	0	0	0	1	2018-06-01	evergreen	semideciduous
1	109	Lowland SD Forest	F5B	Callisthene fasciculata Mart.	0	0	0	0	0	0	0	1	2018-07-01	evergreen	semideciduous
1	110	Lowland SD Forest	F5B	Magonia pubescens A.St.-Hil.	0	0	0	0	0	0	0	4	2017-07-01	semideciduous	semideciduous
1	110	Lowland SD Forest	F5B	Magonia pubescens A.St.-Hil.	0	0	0	0	0	0	0	2	2017-08-01	evergreen	semideciduous
1	110	Lowland SD Forest	F5B	Magonia pubescens A.St.-Hil.	0	0	0	0	0	0	0	2	2017-09-01	semideciduous	semideciduous
1	110	Lowland SD Forest	F5B	Magonia pubescens A.St.-Hil.	0	0	0	0	0	0	0	3	2017-10-01	semideciduous	semideciduous
1	110	Lowland SD Forest	F5B	Magonia pubescens A.St.-Hil.	0	0	0	0	0	0	0	1	2017-11-01	evergreen	semideciduous
1	110	Lowland SD Forest	F5B	Magonia pubescens A.St.-Hil.	0	0	0	0	0	0	0	1	2017-12-01	evergreen	semideciduous
1	110	Lowland SD Forest	F5B	Magonia pubescens A.St.-Hil.	0	0	0	0	0	0	0	1	2018-01-01	evergreen	semideciduous
1	110	Lowland SD Forest	F5B	Magonia pubescens A.St.-Hil.	0	0	0	0	0	0	0	2	2018-02-01	semideciduous	semideciduous
1	110	Lowland SD Forest	F5B	Magonia pubescens A.St.-Hil.	0	0	0	0	0	0	0	3	2018-03-01	semideciduous	semideciduous
1	110	Lowland SD Forest	F5B	Magonia pubescens A.St.-Hil.	0	0	0	0	0	0	0	3	2018-04-01	semideciduous	semideciduous
1	110	Lowland SD Forest	F5B	Magonia pubescens A.St.-Hil.	0	0	0	0	0	0	0	3	2018-05-01	semideciduous	semideciduous
1	110	Lowland SD Forest	F5B	Magonia pubescens A.St.-Hil.	0	0	0	0	0	0	0	4	2018-06-01	semideciduous	semideciduous
1	110	Lowland SD Forest	F5B	Magonia pubescens A.St.-Hil.	0	0	0	0	0	0	0	4	2018-07-01	semideciduous	semideciduous
1	111	Lowland SD Forest	F5B	Aspidosperma cuspa (Kunth) S.F.Blake	0	0	0	0	0	0	0	1	2017-07-01	evergreen	semideciduous
1	111	Lowland SD Forest	F5B	Aspidosperma cuspa (Kunth) S.F.Blake	0	0	0	0	0	0	0	3	2017-08-01	semideciduous	semideciduous
1	111	Lowland SD Forest	F5B	Aspidosperma cuspa (Kunth) S.F.Blake	0	0	0	0	0	0	0	3	2017-09-01	semideciduous	semideciduous
1	111	Lowland SD Forest	F5B	Aspidosperma cuspa (Kunth) S.F.Blake	0	0	0	0	0	0	0	3	2017-10-01	semideciduous	semideciduous
1	111	Lowland SD Forest	F5B	Aspidosperma cuspa (Kunth) S.F.Blake	0	0	0	0	0	0	0	1	2017-11-01	evergreen	semideciduous
1	111	Lowland SD Forest	F5B	Aspidosperma cuspa (Kunth) S.F.Blake	0	0	0	0	0	0	0	1	2017-12-01	evergreen	semideciduous
1	111	Lowland SD Forest	F5B	Aspidosperma cuspa (Kunth) S.F.Blake	0	0	0	0	0	0	0	1	2018-01-01	evergreen	semideciduous
1	111	Lowland SD Forest	F5B	Aspidosperma cuspa (Kunth) S.F.Blake	0	0	0	0	0	0	0	1	2018-02-01	evergreen	semideciduous
1	111	Lowland SD Forest	F5B	Aspidosperma cuspa (Kunth) S.F.Blake	0	0	0	0	0	0	0	2	2018-03-01	evergreen	semideciduous
1	111	Lowland SD Forest	F5B	Aspidosperma cuspa (Kunth) S.F.Blake	0	0	0	0	0	0	0	3	2018-04-01	semideciduous	semideciduous
1	111	Lowland SD Forest	F5B	Aspidosperma cuspa (Kunth) S.F.Blake	0	0	0	0	0	0	0	2	2018-05-01	semideciduous	semideciduous
1	111	Lowland SD Forest	F5B	Aspidosperma cuspa (Kunth) S.F.Blake	0	0	0	0	0	0	0	1	2018-06-01	evergreen	semideciduous
1	111	Lowland SD Forest	F5B	Aspidosperma cuspa (Kunth) S.F.Blake	0	0	0	0	0	0	0	1	2018-07-01	evergreen	semideciduous
1	112	Lowland SD Forest	F5B	Byrsonima crassifolia (L.) Kunth	0	0	0	0	0	0	0	1	2017-07-01	evergreen	evergreen
1	112	Lowland SD Forest	F5B	Byrsonima crassifolia (L.) Kunth	0	0	0	0	0	0	0	1	2017-08-01	evergreen	evergreen
1	112	Lowland SD Forest	F5B	Byrsonima crassifolia (L.) Kunth	0	0	0	0	0	0	0	1	2017-09-01	evergreen	evergreen
1	112	Lowland SD Forest	F5B	Byrsonima crassifolia (L.) Kunth	0	0	0	0	0	0	0	1	2017-10-01	evergreen	evergreen
1	112	Lowland SD Forest	F5B	Byrsonima crassifolia (L.) Kunth	0	0	0	0	0	0	0	1	2017-11-01	evergreen	evergreen
1	112	Lowland SD Forest	F5B	Byrsonima crassifolia (L.) Kunth	0	0	0	0	0	0	0	1	2017-12-01	evergreen	evergreen
1	112	Lowland SD Forest	F5B	Byrsonima crassifolia (L.) Kunth	0	0	0	0	0	0	0	1	2018-01-01	evergreen	evergreen
1	112	Lowland SD Forest	F5B	Byrsonima crassifolia (L.) Kunth	0	0	0	0	0	0	0	1	2018-02-01	evergreen	evergreen
1	112	Lowland SD Forest	F5B	Byrsonima crassifolia (L.) Kunth	0	0	0	0	0	0	0	1	2018-03-01	evergreen	evergreen
1	112	Lowland SD Forest	F5B	Byrsonima crassifolia (L.) Kunth	0	0	0	0	0	0	0	2	2018-04-01	evergreen	evergreen
1	112	Lowland SD Forest	F5B	Byrsonima crassifolia (L.) Kunth	0	0	0	0	0	0	0	1	2018-05-01	evergreen	evergreen
1	112	Lowland SD Forest	F5B	Byrsonima crassifolia (L.) Kunth	0	0	0	0	0	0	0	1	2018-06-01	evergreen	evergreen
1	112	Lowland SD Forest	F5B	Byrsonima crassifolia (L.) Kunth	0	0	0	0	0	0	0	1	2018-07-01	evergreen	evergreen
1	113	Lowland SD Forest	F5B	Callisthene fasciculata Mart.	0	0	0	0	0	0	0	1	2017-07-01	evergreen	evergreen
1	113	Lowland SD Forest	F5B	Callisthene fasciculata Mart.	0	0	0	0	0	0	0	2	2017-08-01	evergreen	evergreen
1	113	Lowland SD Forest	F5B	Callisthene fasciculata Mart.	0	0	0	0	0	0	0	2	2017-09-01	evergreen	evergreen
1	113	Lowland SD Forest	F5B	Callisthene fasciculata Mart.	0	0	0	0	0	0	0	1	2017-10-01	evergreen	evergreen
1	113	Lowland SD Forest	F5B	Callisthene fasciculata Mart.	0	0	0	0	0	0	0	1	2017-11-01	evergreen	evergreen
1	113	Lowland SD Forest	F5B	Callisthene fasciculata Mart.	0	0	0	0	0	0	0	1	2017-12-01	evergreen	evergreen
1	113	Lowland SD Forest	F5B	Callisthene fasciculata Mart.	0	0	0	0	0	0	0	1	2018-01-01	evergreen	evergreen
1	113	Lowland SD Forest	F5B	Callisthene fasciculata Mart.	0	0	0	0	0	0	0	1	2018-02-01	evergreen	evergreen
1	113	Lowland SD Forest	F5B	Callisthene fasciculata Mart.	0	0	0	0	0	0	0	1	2018-03-01	evergreen	evergreen
1	113	Lowland SD Forest	F5B	Callisthene fasciculata Mart.	0	0	0	0	0	0	0	1	2018-04-01	evergreen	evergreen
1	113	Lowland SD Forest	F5B	Callisthene fasciculata Mart.	0	0	0	0	0	0	0	1	2018-05-01	evergreen	evergreen
1	113	Lowland SD Forest	F5B	Callisthene fasciculata Mart.	0	0	0	0	0	0	0	1	2018-06-01	evergreen	evergreen
1	113	Lowland SD Forest	F5B	Callisthene fasciculata Mart.	0	0	0	0	0	0	0	1	2018-07-01	evergreen	evergreen
1	114	Alluvial SD Forest	F5C	Diospyros lasiocalyx (Mart.) B.Walln.	0	0	0	0	0	0	0	4	2017-07-01	semideciduous	deciduous
1	114	Alluvial SD Forest	F5C	Diospyros lasiocalyx (Mart.) B.Walln.	0	0	0	0	0	0	0	4	2017-08-01	deciduous	deciduous
1	114	Alluvial SD Forest	F5C	Diospyros lasiocalyx (Mart.) B.Walln.	0	0	0	0	0	0	0	2	2017-09-01	evergreen	deciduous
1	114	Alluvial SD Forest	F5C	Diospyros lasiocalyx (Mart.) B.Walln.	0	0	0	0	0	0	0	1	2017-10-01	evergreen	deciduous
1	114	Alluvial SD Forest	F5C	Diospyros lasiocalyx (Mart.) B.Walln.	0	0	0	0	0	0	0	1	2017-11-01	evergreen	deciduous
1	114	Alluvial SD Forest	F5C	Diospyros lasiocalyx (Mart.) B.Walln.	0	0	0	0	0	0	0	1	2017-12-01	evergreen	deciduous
1	114	Alluvial SD Forest	F5C	Diospyros lasiocalyx (Mart.) B.Walln.	0	0	0	0	0	0	0	1	2018-01-01	evergreen	deciduous
1	114	Alluvial SD Forest	F5C	Diospyros lasiocalyx (Mart.) B.Walln.	0	0	0	0	0	0	0	1	2018-02-01	evergreen	deciduous
1	114	Alluvial SD Forest	F5C	Diospyros lasiocalyx (Mart.) B.Walln.	0	0	0	0	0	0	0	1	2018-03-01	evergreen	deciduous
1	114	Alluvial SD Forest	F5C	Diospyros lasiocalyx (Mart.) B.Walln.	0	0	0	0	0	0	0	2	2018-04-01	semideciduous	deciduous
1	114	Alluvial SD Forest	F5C	Diospyros lasiocalyx (Mart.) B.Walln.	0	0	0	0	0	0	0	2	2018-05-01	semideciduous	deciduous
1	114	Alluvial SD Forest	F5C	Diospyros lasiocalyx (Mart.) B.Walln.	0	0	0	0	0	0	0	3	2018-06-01	semideciduous	deciduous
1	114	Alluvial SD Forest	F5C	Diospyros lasiocalyx (Mart.) B.Walln.	0	0	0	0	0	0	0	4	2018-07-01	semideciduous	deciduous
1	115	Alluvial SD Forest	F5C	Attalea phalerata Mart. ex Spreng.	0	0	0	0	0	0	0	1	2017-07-01	evergreen	deciduous
1	115	Alluvial SD Forest	F5C	Attalea phalerata Mart. ex Spreng.	0	0	0	0	0	0	0	4	2017-08-01	semideciduous	deciduous
1	115	Alluvial SD Forest	F5C	Attalea phalerata Mart. ex Spreng.	0	0	0	0	0	0	0	4	2017-09-01	deciduous	deciduous
1	115	Alluvial SD Forest	F5C	Attalea phalerata Mart. ex Spreng.	0	0	0	0	0	0	0	4	2017-10-01	deciduous	deciduous
1	115	Alluvial SD Forest	F5C	Attalea phalerata Mart. ex Spreng.	0	0	0	0	0	0	0	1	2017-11-01	evergreen	deciduous
1	115	Alluvial SD Forest	F5C	Attalea phalerata Mart. ex Spreng.	0	0	0	0	0	0	0	1	2017-12-01	evergreen	deciduous
1	115	Alluvial SD Forest	F5C	Attalea phalerata Mart. ex Spreng.	0	0	0	0	0	0	0	1	2018-01-01	evergreen	deciduous
1	115	Alluvial SD Forest	F5C	Attalea phalerata Mart. ex Spreng.	0	0	0	0	0	0	0	1	2018-02-01	evergreen	deciduous
1	115	Alluvial SD Forest	F5C	Attalea phalerata Mart. ex Spreng.	0	0	0	0	0	0	0	2	2018-03-01	evergreen	deciduous
1	115	Alluvial SD Forest	F5C	Attalea phalerata Mart. ex Spreng.	0	0	0	0	0	0	0	3	2018-04-01	semideciduous	deciduous
1	115	Alluvial SD Forest	F5C	Attalea phalerata Mart. ex Spreng.	0	0	0	0	0	0	0	3	2018-05-01	semideciduous	deciduous
1	115	Alluvial SD Forest	F5C	Attalea phalerata Mart. ex Spreng.	1	0	1	0	0	0	0	1	2018-06-01	evergreen	deciduous
1	115	Alluvial SD Forest	F5C	Attalea phalerata Mart. ex Spreng.	0	0	0	0	0	0	0	1	2018-07-01	evergreen	deciduous
1	116	Alluvial SD Forest	F5C	Callisthene fasciculata Mart.	0	0	0	0	0	0	0	1	2017-07-01	evergreen	evergreen
1	116	Alluvial SD Forest	F5C	Callisthene fasciculata Mart.	0	0	0	0	0	0	0	1	2017-08-01	evergreen	evergreen
1	116	Alluvial SD Forest	F5C	Callisthene fasciculata Mart.	0	0	0	0	0	0	0	1	2017-09-01	evergreen	evergreen
1	116	Alluvial SD Forest	F5C	Callisthene fasciculata Mart.	0	0	0	0	0	0	0	1	2017-10-01	evergreen	evergreen
1	116	Alluvial SD Forest	F5C	Callisthene fasciculata Mart.	0	0	0	0	0	0	0	1	2017-11-01	evergreen	evergreen
1	116	Alluvial SD Forest	F5C	Callisthene fasciculata Mart.	0	0	0	0	0	0	0	1	2017-12-01	evergreen	evergreen
1	116	Alluvial SD Forest	F5C	Callisthene fasciculata Mart.	0	0	0	0	0	0	0	1	2018-01-01	evergreen	evergreen
1	116	Alluvial SD Forest	F5C	Callisthene fasciculata Mart.	0	0	0	0	0	0	0	1	2018-02-01	evergreen	evergreen
1	116	Alluvial SD Forest	F5C	Callisthene fasciculata Mart.	0	0	0	0	0	0	0	2	2018-03-01	evergreen	evergreen
1	116	Alluvial SD Forest	F5C	Callisthene fasciculata Mart.	0	0	0	0	0	0	0	1	2018-04-01	evergreen	evergreen
1	116	Alluvial SD Forest	F5C	Callisthene fasciculata Mart.	0	0	0	0	0	0	0	1	2018-05-01	evergreen	evergreen
1	116	Alluvial SD Forest	F5C	Callisthene fasciculata Mart.	0	0	0	0	0	0	0	1	2018-06-01	evergreen	evergreen
1	116	Alluvial SD Forest	F5C	Callisthene fasciculata Mart.	0	0	0	0	0	0	0	1	2018-07-01	evergreen	evergreen
1	117	Alluvial SD Forest	F5C	Callisthene fasciculata Mart.	0	0	0	0	0	0	0	1	2017-07-01	evergreen	evergreen
1	117	Alluvial SD Forest	F5C	Callisthene fasciculata Mart.	0	0	0	0	0	0	0	1	2017-08-01	evergreen	evergreen
1	117	Alluvial SD Forest	F5C	Callisthene fasciculata Mart.	0	0	0	0	0	0	0	1	2017-09-01	evergreen	evergreen
1	117	Alluvial SD Forest	F5C	Callisthene fasciculata Mart.	0	0	0	0	0	0	0	1	2017-10-01	evergreen	evergreen
1	117	Alluvial SD Forest	F5C	Callisthene fasciculata Mart.	0	0	0	0	0	0	0	1	2017-11-01	evergreen	evergreen
1	117	Alluvial SD Forest	F5C	Callisthene fasciculata Mart.	0	0	0	0	0	0	0	1	2017-12-01	evergreen	evergreen
1	117	Alluvial SD Forest	F5C	Callisthene fasciculata Mart.	0	0	0	0	0	0	0	1	2018-01-01	evergreen	evergreen
1	117	Alluvial SD Forest	F5C	Callisthene fasciculata Mart.	0	0	0	0	0	0	0	1	2018-02-01	evergreen	evergreen
1	117	Alluvial SD Forest	F5C	Callisthene fasciculata Mart.	0	0	0	0	0	0	0	1	2018-03-01	evergreen	evergreen
1	117	Alluvial SD Forest	F5C	Callisthene fasciculata Mart.	0	0	0	0	0	0	0	1	2018-04-01	evergreen	evergreen
1	117	Alluvial SD Forest	F5C	Callisthene fasciculata Mart.	0	0	0	0	0	0	0	1	2018-05-01	evergreen	evergreen
1	117	Alluvial SD Forest	F5C	Callisthene fasciculata Mart.	0	0	0	0	0	0	0	1	2018-06-01	evergreen	evergreen
1	117	Alluvial SD Forest	F5C	Callisthene fasciculata Mart.	0	0	0	0	0	0	0	1	2018-07-01	evergreen	evergreen
1	118	Alluvial SD Forest	F5C	Callisthene fasciculata Mart.	0	0	0	0	0	0	0	1	2017-07-01	evergreen	evergreen
1	118	Alluvial SD Forest	F5C	Callisthene fasciculata Mart.	0	0	0	0	0	0	0	1	2017-08-01	evergreen	evergreen
1	118	Alluvial SD Forest	F5C	Callisthene fasciculata Mart.	0	0	0	0	0	0	0	1	2017-09-01	evergreen	evergreen
1	118	Alluvial SD Forest	F5C	Callisthene fasciculata Mart.	0	0	0	0	0	0	0	2	2017-10-01	evergreen	evergreen
1	118	Alluvial SD Forest	F5C	Callisthene fasciculata Mart.	0	0	0	0	0	0	0	2	2017-11-01	evergreen	evergreen
1	118	Alluvial SD Forest	F5C	Callisthene fasciculata Mart.	0	0	0	0	0	0	0	1	2017-12-01	evergreen	evergreen
1	118	Alluvial SD Forest	F5C	Callisthene fasciculata Mart.	0	0	0	0	0	0	0	1	2018-01-01	evergreen	evergreen
1	118	Alluvial SD Forest	F5C	Callisthene fasciculata Mart.	0	0	0	0	0	0	0	1	2018-02-01	evergreen	evergreen
1	118	Alluvial SD Forest	F5C	Callisthene fasciculata Mart.	0	0	0	0	0	0	0	2	2018-03-01	evergreen	evergreen
1	118	Alluvial SD Forest	F5C	Callisthene fasciculata Mart.	0	0	0	0	0	0	0	2	2018-04-01	evergreen	evergreen
1	118	Alluvial SD Forest	F5C	Callisthene fasciculata Mart.	0	0	0	0	0	0	0	1	2018-05-01	evergreen	evergreen
1	118	Alluvial SD Forest	F5C	Callisthene fasciculata Mart.	0	0	0	0	0	0	0	1	2018-06-01	evergreen	evergreen
1	118	Alluvial SD Forest	F5C	Callisthene fasciculata Mart.	0	0	0	0	0	0	0	1	2018-07-01	evergreen	evergreen
1	119	Alluvial SD Forest	F5C	Pseudobombax marginatum (A.St.-Hil., Juss. & Cambess.) A.Robyns	0	0	0	0	0	0	0	4	2017-07-01	semideciduous	semideciduous
1	119	Alluvial SD Forest	F5C	Pseudobombax marginatum (A.St.-Hil., Juss. & Cambess.) A.Robyns	0	0	0	0	0	0	0	2	2017-08-01	semideciduous	semideciduous
1	119	Alluvial SD Forest	F5C	Pseudobombax marginatum (A.St.-Hil., Juss. & Cambess.) A.Robyns	0	0	0	0	0	0	0	2	2017-09-01	evergreen	semideciduous
1	119	Alluvial SD Forest	F5C	Pseudobombax marginatum (A.St.-Hil., Juss. & Cambess.) A.Robyns	0	0	0	0	0	0	0	2	2017-10-01	evergreen	semideciduous
1	119	Alluvial SD Forest	F5C	Pseudobombax marginatum (A.St.-Hil., Juss. & Cambess.) A.Robyns	0	0	0	0	0	0	0	1	2017-11-01	evergreen	semideciduous
1	119	Alluvial SD Forest	F5C	Pseudobombax marginatum (A.St.-Hil., Juss. & Cambess.) A.Robyns	0	0	0	0	0	0	0	1	2017-12-01	evergreen	semideciduous
1	119	Alluvial SD Forest	F5C	Pseudobombax marginatum (A.St.-Hil., Juss. & Cambess.) A.Robyns	0	0	0	0	0	0	0	1	2018-01-01	evergreen	semideciduous
1	119	Alluvial SD Forest	F5C	Pseudobombax marginatum (A.St.-Hil., Juss. & Cambess.) A.Robyns	0	0	0	0	0	0	0	2	2018-02-01	evergreen	semideciduous
1	119	Alluvial SD Forest	F5C	Pseudobombax marginatum (A.St.-Hil., Juss. & Cambess.) A.Robyns	0	0	0	0	0	0	0	2	2018-03-01	evergreen	semideciduous
1	119	Alluvial SD Forest	F5C	Pseudobombax marginatum (A.St.-Hil., Juss. & Cambess.) A.Robyns	0	0	0	0	0	0	0	2	2018-04-01	evergreen	semideciduous
1	119	Alluvial SD Forest	F5C	Pseudobombax marginatum (A.St.-Hil., Juss. & Cambess.) A.Robyns	0	0	0	0	0	0	0	2	2018-05-01	evergreen	semideciduous
1	119	Alluvial SD Forest	F5C	Pseudobombax marginatum (A.St.-Hil., Juss. & Cambess.) A.Robyns	0	0	0	0	0	0	0	4	2018-06-01	semideciduous	semideciduous
1	119	Alluvial SD Forest	F5C	Pseudobombax marginatum (A.St.-Hil., Juss. & Cambess.) A.Robyns	0	0	0	0	0	0	0	4	2018-07-01	semideciduous	semideciduous
1	120	Alluvial SD Forest	F5C	Callisthene fasciculata Mart.	0	0	0	0	0	0	0	1	2017-07-01	evergreen	semideciduous
1	120	Alluvial SD Forest	F5C	Callisthene fasciculata Mart.	0	0	0	0	0	0	0	1	2017-08-01	evergreen	semideciduous
1	120	Alluvial SD Forest	F5C	Callisthene fasciculata Mart.	0	0	0	0	0	0	0	1	2017-09-01	evergreen	semideciduous
1	120	Alluvial SD Forest	F5C	Callisthene fasciculata Mart.	0	0	0	0	0	0	0	1	2017-10-01	evergreen	semideciduous
1	120	Alluvial SD Forest	F5C	Callisthene fasciculata Mart.	0	0	0	0	0	0	0	1	2017-11-01	evergreen	semideciduous
1	120	Alluvial SD Forest	F5C	Callisthene fasciculata Mart.	0	0	0	0	0	0	0	1	2017-12-01	evergreen	semideciduous
1	120	Alluvial SD Forest	F5C	Callisthene fasciculata Mart.	0	0	0	0	0	0	0	1	2018-01-01	evergreen	semideciduous
1	120	Alluvial SD Forest	F5C	Callisthene fasciculata Mart.	0	0	0	0	0	0	0	2	2018-02-01	evergreen	semideciduous
1	120	Alluvial SD Forest	F5C	Callisthene fasciculata Mart.	0	0	0	0	0	0	0	2	2018-03-01	semideciduous	semideciduous
1	120	Alluvial SD Forest	F5C	Callisthene fasciculata Mart.	0	0	0	0	0	0	0	1	2018-04-01	evergreen	semideciduous
1	120	Alluvial SD Forest	F5C	Callisthene fasciculata Mart.	0	0	0	0	0	0	0	1	2018-05-01	evergreen	semideciduous
1	120	Alluvial SD Forest	F5C	Callisthene fasciculata Mart.	0	0	0	0	0	0	0	1	2018-06-01	evergreen	semideciduous
1	120	Alluvial SD Forest	F5C	Callisthene fasciculata Mart.	0	0	0	0	0	0	0	1	2018-07-01	evergreen	semideciduous
1	121	Alluvial SD Forest	F5C	Callisthene fasciculata Mart.	0	0	0	0	0	0	0	1	2017-07-01	evergreen	evergreen
1	121	Alluvial SD Forest	F5C	Callisthene fasciculata Mart.	0	0	0	0	0	0	0	1	2017-08-01	evergreen	evergreen
1	121	Alluvial SD Forest	F5C	Callisthene fasciculata Mart.	0	0	0	0	0	0	0	1	2017-09-01	evergreen	evergreen
1	121	Alluvial SD Forest	F5C	Callisthene fasciculata Mart.	0	0	0	0	0	0	0	2	2017-10-01	evergreen	evergreen
1	121	Alluvial SD Forest	F5C	Callisthene fasciculata Mart.	0	0	0	0	0	0	0	1	2017-11-01	evergreen	evergreen
1	121	Alluvial SD Forest	F5C	Callisthene fasciculata Mart.	0	0	0	0	0	0	0	1	2017-12-01	evergreen	evergreen
1	121	Alluvial SD Forest	F5C	Callisthene fasciculata Mart.	0	0	0	0	0	0	0	1	2018-01-01	evergreen	evergreen
1	121	Alluvial SD Forest	F5C	Callisthene fasciculata Mart.	0	0	0	0	0	0	0	1	2018-02-01	evergreen	evergreen
1	121	Alluvial SD Forest	F5C	Callisthene fasciculata Mart.	0	0	0	0	0	0	0	1	2018-03-01	evergreen	evergreen
1	121	Alluvial SD Forest	F5C	Callisthene fasciculata Mart.	0	0	0	0	0	0	0	1	2018-04-01	evergreen	evergreen
1	121	Alluvial SD Forest	F5C	Callisthene fasciculata Mart.	0	0	0	0	0	0	0	1	2018-05-01	evergreen	evergreen
1	121	Alluvial SD Forest	F5C	Callisthene fasciculata Mart.	0	0	0	0	0	0	0	1	2018-06-01	evergreen	evergreen
1	121	Alluvial SD Forest	F5C	Callisthene fasciculata Mart.	0	0	0	0	0	0	0	1	2018-07-01	evergreen	evergreen
1	122	Alluvial SD Forest	F5C	Aspidosperma cuspa (Kunth) S.F.Blake	0	0	0	0	0	0	0	1	2017-07-01	evergreen	evergreen
1	122	Alluvial SD Forest	F5C	Aspidosperma cuspa (Kunth) S.F.Blake	0	0	0	0	0	0	0	1	2017-08-01	evergreen	evergreen
1	122	Alluvial SD Forest	F5C	Aspidosperma cuspa (Kunth) S.F.Blake	0	0	0	0	0	0	0	1	2017-09-01	evergreen	evergreen
1	122	Alluvial SD Forest	F5C	Aspidosperma cuspa (Kunth) S.F.Blake	0	0	0	0	0	0	0	2	2017-10-01	evergreen	evergreen
1	122	Alluvial SD Forest	F5C	Aspidosperma cuspa (Kunth) S.F.Blake	0	0	0	0	0	0	0	1	2017-11-01	evergreen	evergreen
1	122	Alluvial SD Forest	F5C	Aspidosperma cuspa (Kunth) S.F.Blake	0	0	0	0	0	0	0	1	2017-12-01	evergreen	evergreen
1	122	Alluvial SD Forest	F5C	Aspidosperma cuspa (Kunth) S.F.Blake	0	0	0	0	0	0	0	1	2018-01-01	evergreen	evergreen
1	122	Alluvial SD Forest	F5C	Aspidosperma cuspa (Kunth) S.F.Blake	0	0	0	0	0	0	0	1	2018-02-01	evergreen	evergreen
1	122	Alluvial SD Forest	F5C	Aspidosperma cuspa (Kunth) S.F.Blake	0	0	0	0	0	0	0	1	2018-03-01	evergreen	evergreen
1	122	Alluvial SD Forest	F5C	Aspidosperma cuspa (Kunth) S.F.Blake	0	0	0	0	0	0	0	2	2018-04-01	evergreen	evergreen
1	122	Alluvial SD Forest	F5C	Aspidosperma cuspa (Kunth) S.F.Blake	0	0	0	0	0	0	0	1	2018-05-01	evergreen	evergreen
1	122	Alluvial SD Forest	F5C	Aspidosperma cuspa (Kunth) S.F.Blake	0	0	0	0	0	0	0	1	2018-06-01	evergreen	evergreen
1	122	Alluvial SD Forest	F5C	Aspidosperma cuspa (Kunth) S.F.Blake	0	0	0	0	0	0	0	1	2018-07-01	evergreen	evergreen
1	123	Alluvial SD Forest	F5C	Attalea phalerata Mart. ex Spreng.	0	0	0	0	0	0	0	1	2017-07-01	evergreen	evergreen
1	123	Alluvial SD Forest	F5C	Attalea phalerata Mart. ex Spreng.	0	0	0	0	0	0	0	1	2017-08-01	evergreen	evergreen
1	123	Alluvial SD Forest	F5C	Attalea phalerata Mart. ex Spreng.	0	0	0	0	0	0	0	1	2017-09-01	evergreen	evergreen
1	123	Alluvial SD Forest	F5C	Attalea phalerata Mart. ex Spreng.	0	0	0	0	0	0	0	1	2017-10-01	evergreen	evergreen
1	123	Alluvial SD Forest	F5C	Attalea phalerata Mart. ex Spreng.	0	0	0	0	0	0	0	1	2017-11-01	evergreen	evergreen
1	123	Alluvial SD Forest	F5C	Attalea phalerata Mart. ex Spreng.	0	0	0	0	0	0	0	1	2017-12-01	evergreen	evergreen
1	123	Alluvial SD Forest	F5C	Attalea phalerata Mart. ex Spreng.	0	0	0	0	0	0	0	1	2018-01-01	evergreen	evergreen
1	123	Alluvial SD Forest	F5C	Attalea phalerata Mart. ex Spreng.	0	0	0	0	0	0	0	1	2018-02-01	evergreen	evergreen
1	123	Alluvial SD Forest	F5C	Attalea phalerata Mart. ex Spreng.	0	0	0	0	0	0	0	1	2018-03-01	evergreen	evergreen
1	123	Alluvial SD Forest	F5C	Attalea phalerata Mart. ex Spreng.	0	0	0	0	0	0	0	1	2018-04-01	evergreen	evergreen
1	123	Alluvial SD Forest	F5C	Attalea phalerata Mart. ex Spreng.	0	0	0	0	0	0	0	1	2018-05-01	evergreen	evergreen
1	123	Alluvial SD Forest	F5C	Attalea phalerata Mart. ex Spreng.	0	0	0	0	0	0	0	1	2018-06-01	evergreen	evergreen
1	123	Alluvial SD Forest	F5C	Attalea phalerata Mart. ex Spreng.	0	0	0	0	0	0	0	1	2018-07-01	evergreen	evergreen
1	124	Alluvial SD Forest	F5C	Callisthene fasciculata Mart.	0	0	0	0	0	0	0	1	2017-07-01	evergreen	evergreen
1	124	Alluvial SD Forest	F5C	Callisthene fasciculata Mart.	0	0	0	0	0	0	0	1	2017-08-01	evergreen	evergreen
1	124	Alluvial SD Forest	F5C	Callisthene fasciculata Mart.	0	0	0	0	0	0	0	1	2017-09-01	evergreen	evergreen
1	124	Alluvial SD Forest	F5C	Callisthene fasciculata Mart.	0	0	0	0	0	0	0	1	2017-10-01	evergreen	evergreen
1	124	Alluvial SD Forest	F5C	Callisthene fasciculata Mart.	0	0	0	0	0	0	0	2	2017-11-01	evergreen	evergreen
1	124	Alluvial SD Forest	F5C	Callisthene fasciculata Mart.	0	0	0	0	0	0	0	1	2017-12-01	evergreen	evergreen
1	124	Alluvial SD Forest	F5C	Callisthene fasciculata Mart.	0	0	0	0	0	0	0	1	2018-01-01	evergreen	evergreen
1	124	Alluvial SD Forest	F5C	Callisthene fasciculata Mart.	0	0	0	0	0	0	0	1	2018-02-01	evergreen	evergreen
1	124	Alluvial SD Forest	F5C	Callisthene fasciculata Mart.	0	0	0	0	0	0	0	2	2018-03-01	evergreen	evergreen
1	124	Alluvial SD Forest	F5C	Callisthene fasciculata Mart.	0	0	0	0	0	0	0	1	2018-04-01	evergreen	evergreen
1	124	Alluvial SD Forest	F5C	Callisthene fasciculata Mart.	0	0	0	0	0	0	0	1	2018-05-01	evergreen	evergreen
1	124	Alluvial SD Forest	F5C	Callisthene fasciculata Mart.	0	0	0	0	0	0	0	1	2018-06-01	evergreen	evergreen
1	124	Alluvial SD Forest	F5C	Callisthene fasciculata Mart.	0	0	0	0	0	0	0	1	2018-07-01	evergreen	evergreen
1	125	Alluvial SD Forest	F5C	Astronium fraxinifolium Schott.	0	0	0	0	0	0	0	1	2017-07-01	evergreen	semideciduous
1	125	Alluvial SD Forest	F5C	Astronium fraxinifolium Schott.	0	0	0	0	0	0	0	4	2017-08-01	semideciduous	semideciduous
1	125	Alluvial SD Forest	F5C	Astronium fraxinifolium Schott.	0	0	0	0	0	0	0	2	2017-09-01	evergreen	semideciduous
1	125	Alluvial SD Forest	F5C	Astronium fraxinifolium Schott.	0	0	0	0	0	0	0	1	2017-10-01	evergreen	semideciduous
1	125	Alluvial SD Forest	F5C	Astronium fraxinifolium Schott.	0	0	0	0	0	0	0	1	2017-11-01	evergreen	semideciduous
1	125	Alluvial SD Forest	F5C	Astronium fraxinifolium Schott.	0	0	0	0	0	0	0	1	2017-12-01	evergreen	semideciduous
1	125	Alluvial SD Forest	F5C	Astronium fraxinifolium Schott.	0	0	0	0	0	0	0	1	2018-01-01	evergreen	semideciduous
1	125	Alluvial SD Forest	F5C	Astronium fraxinifolium Schott.	0	0	0	0	0	0	0	1	2018-02-01	evergreen	semideciduous
1	125	Alluvial SD Forest	F5C	Astronium fraxinifolium Schott.	0	0	0	0	0	0	0	1	2018-03-01	evergreen	semideciduous
1	125	Alluvial SD Forest	F5C	Astronium fraxinifolium Schott.	0	0	0	0	0	0	0	1	2018-04-01	evergreen	semideciduous
1	125	Alluvial SD Forest	F5C	Astronium fraxinifolium Schott.	0	0	0	0	0	0	0	1	2018-05-01	evergreen	semideciduous
1	125	Alluvial SD Forest	F5C	Astronium fraxinifolium Schott.	0	0	0	0	0	0	0	1	2018-06-01	evergreen	semideciduous
1	125	Alluvial SD Forest	F5C	Astronium fraxinifolium Schott.	0	0	0	0	0	0	0	1	2018-07-01	evergreen	semideciduous
1	126	Alluvial SD Forest	F5C	Eugenia florida DC.	0	0	0	0	0	0	0	3	2017-07-01	semideciduous	deciduous
1	126	Alluvial SD Forest	F5C	Eugenia florida DC.	0	0	0	0	0	0	0	1	2017-08-01	evergreen	deciduous
1	126	Alluvial SD Forest	F5C	Eugenia florida DC.	0	0	0	0	0	0	0	1	2017-09-01	evergreen	deciduous
1	126	Alluvial SD Forest	F5C	Eugenia florida DC.	0	0	0	0	0	0	0	4	2017-10-01	deciduous	deciduous
1	126	Alluvial SD Forest	F5C	Eugenia florida DC.	0	0	0	0	0	0	0	1	2017-11-01	evergreen	deciduous
1	126	Alluvial SD Forest	F5C	Eugenia florida DC.	0	0	0	0	0	0	0	1	2017-12-01	evergreen	deciduous
1	126	Alluvial SD Forest	F5C	Eugenia florida DC.	0	0	0	0	0	0	0	1	2018-01-01	evergreen	deciduous
1	126	Alluvial SD Forest	F5C	Eugenia florida DC.	0	0	0	0	0	0	0	1	2018-02-01	evergreen	deciduous
1	126	Alluvial SD Forest	F5C	Eugenia florida DC.	0	0	0	0	0	0	0	1	2018-03-01	evergreen	deciduous
1	126	Alluvial SD Forest	F5C	Eugenia florida DC.	0	0	0	0	0	0	0	1	2018-04-01	evergreen	deciduous
1	126	Alluvial SD Forest	F5C	Eugenia florida DC.	0	0	0	0	0	0	0	1	2018-05-01	evergreen	deciduous
1	126	Alluvial SD Forest	F5C	Eugenia florida DC.	0	0	0	0	0	0	0	3	2018-06-01	semideciduous	deciduous
1	126	Alluvial SD Forest	F5C	Eugenia florida DC.	0	0	0	0	0	0	0	3	2018-07-01	semideciduous	deciduous
1	127	Alluvial SD Forest	F5C	Callisthene fasciculata Mart.	0	0	0	0	0	0	0	1	2017-07-01	evergreen	semideciduous
1	127	Alluvial SD Forest	F5C	Callisthene fasciculata Mart.	0	0	0	0	0	0	0	2	2017-08-01	semideciduous	semideciduous
1	127	Alluvial SD Forest	F5C	Callisthene fasciculata Mart.	0	0	0	0	0	0	0	1	2017-09-01	evergreen	semideciduous
1	127	Alluvial SD Forest	F5C	Callisthene fasciculata Mart.	0	0	0	0	0	0	0	1	2017-10-01	evergreen	semideciduous
1	127	Alluvial SD Forest	F5C	Callisthene fasciculata Mart.	0	0	0	0	0	0	0	1	2017-11-01	evergreen	semideciduous
1	127	Alluvial SD Forest	F5C	Callisthene fasciculata Mart.	0	0	0	0	0	0	0	1	2017-12-01	evergreen	semideciduous
1	127	Alluvial SD Forest	F5C	Callisthene fasciculata Mart.	0	0	0	0	0	0	0	1	2018-01-01	evergreen	semideciduous
1	127	Alluvial SD Forest	F5C	Callisthene fasciculata Mart.	0	0	0	0	0	0	0	1	2018-02-01	evergreen	semideciduous
1	127	Alluvial SD Forest	F5C	Callisthene fasciculata Mart.	0	0	0	0	0	0	0	1	2018-03-01	evergreen	semideciduous
1	127	Alluvial SD Forest	F5C	Callisthene fasciculata Mart.	0	0	0	0	0	0	0	1	2018-04-01	evergreen	semideciduous
1	127	Alluvial SD Forest	F5C	Callisthene fasciculata Mart.	0	0	0	0	0	0	0	1	2018-05-01	evergreen	semideciduous
1	127	Alluvial SD Forest	F5C	Callisthene fasciculata Mart.	0	0	0	0	0	0	0	1	2018-06-01	evergreen	semideciduous
1	127	Alluvial SD Forest	F5C	Callisthene fasciculata Mart.	0	0	0	0	0	0	0	1	2018-07-01	evergreen	semideciduous
1	128	Alluvial SD Forest	F5C	Attalea phalerata Mart. ex Spreng.	0	0	0	0	0	0	0	1	2017-07-01	evergreen	deciduous
1	128	Alluvial SD Forest	F5C	Attalea phalerata Mart. ex Spreng.	0	0	0	0	0	0	0	1	2017-08-01	evergreen	deciduous
1	128	Alluvial SD Forest	F5C	Attalea phalerata Mart. ex Spreng.	0	0	0	0	0	0	0	1	2017-09-01	evergreen	deciduous
1	128	Alluvial SD Forest	F5C	Attalea phalerata Mart. ex Spreng.	0	0	0	0	0	0	0	4	2017-10-01	deciduous	deciduous
1	128	Alluvial SD Forest	F5C	Attalea phalerata Mart. ex Spreng.	0	0	0	0	0	0	0	1	2017-11-01	evergreen	deciduous
1	128	Alluvial SD Forest	F5C	Attalea phalerata Mart. ex Spreng.	0	0	0	0	0	0	0	1	2017-12-01	evergreen	deciduous
1	128	Alluvial SD Forest	F5C	Attalea phalerata Mart. ex Spreng.	0	0	0	0	0	0	0	1	2018-01-01	evergreen	deciduous
1	128	Alluvial SD Forest	F5C	Attalea phalerata Mart. ex Spreng.	0	0	0	0	0	0	0	1	2018-02-01	evergreen	deciduous
1	128	Alluvial SD Forest	F5C	Attalea phalerata Mart. ex Spreng.	0	0	0	0	0	0	0	1	2018-03-01	evergreen	deciduous
1	128	Alluvial SD Forest	F5C	Attalea phalerata Mart. ex Spreng.	0	0	0	0	0	0	0	1	2018-04-01	evergreen	deciduous
1	128	Alluvial SD Forest	F5C	Attalea phalerata Mart. ex Spreng.	0	0	0	0	0	0	0	1	2018-05-01	evergreen	deciduous
1	128	Alluvial SD Forest	F5C	Attalea phalerata Mart. ex Spreng.	0	0	0	0	0	0	0	1	2018-06-01	evergreen	deciduous
1	128	Alluvial SD Forest	F5C	Attalea phalerata Mart. ex Spreng.	0	0	0	0	0	0	0	1	2018-07-01	evergreen	deciduous
1	129	Alluvial SD Forest	F5C	Attalea phalerata Mart. ex Spreng.	0	0	0	0	0	0	0	1	2017-07-01	evergreen	evergreen
1	129	Alluvial SD Forest	F5C	Attalea phalerata Mart. ex Spreng.	0	0	0	1	0	0	1	1	2017-08-01	evergreen	evergreen
1	129	Alluvial SD Forest	F5C	Attalea phalerata Mart. ex Spreng.	0	0	0	0	0	0	0	1	2017-09-01	evergreen	evergreen
1	129	Alluvial SD Forest	F5C	Attalea phalerata Mart. ex Spreng.	0	0	0	0	0	0	0	1	2017-10-01	evergreen	evergreen
1	129	Alluvial SD Forest	F5C	Attalea phalerata Mart. ex Spreng.	0	0	0	0	0	0	0	1	2017-11-01	evergreen	evergreen
1	129	Alluvial SD Forest	F5C	Attalea phalerata Mart. ex Spreng.	0	0	0	0	0	0	0	1	2017-12-01	evergreen	evergreen
1	129	Alluvial SD Forest	F5C	Attalea phalerata Mart. ex Spreng.	0	0	0	0	0	0	0	1	2018-01-01	evergreen	evergreen
1	129	Alluvial SD Forest	F5C	Attalea phalerata Mart. ex Spreng.	0	0	0	0	0	0	0	1	2018-02-01	evergreen	evergreen
1	129	Alluvial SD Forest	F5C	Attalea phalerata Mart. ex Spreng.	0	0	0	0	0	0	0	1	2018-03-01	evergreen	evergreen
1	129	Alluvial SD Forest	F5C	Attalea phalerata Mart. ex Spreng.	0	0	0	0	0	0	0	1	2018-04-01	evergreen	evergreen
1	129	Alluvial SD Forest	F5C	Attalea phalerata Mart. ex Spreng.	0	0	0	0	0	0	0	1	2018-05-01	evergreen	evergreen
1	129	Alluvial SD Forest	F5C	Attalea phalerata Mart. ex Spreng.	0	0	0	0	0	0	0	1	2018-06-01	evergreen	evergreen
1	129	Alluvial SD Forest	F5C	Attalea phalerata Mart. ex Spreng.	0	0	0	0	0	0	0	1	2018-07-01	evergreen	evergreen
1	130	Alluvial SD Forest	F5C	Magonia pubescens A.St.-Hil.	0	0	0	0	0	0	0	1	2017-07-01	evergreen	evergreen
1	130	Alluvial SD Forest	F5C	Magonia pubescens A.St.-Hil.	0	0	0	0	0	0	0	1	2017-08-01	evergreen	evergreen
1	130	Alluvial SD Forest	F5C	Magonia pubescens A.St.-Hil.	0	0	0	0	0	0	0	1	2017-09-01	evergreen	evergreen
1	130	Alluvial SD Forest	F5C	Magonia pubescens A.St.-Hil.	0	0	0	0	0	0	0	1	2017-10-01	evergreen	evergreen
1	130	Alluvial SD Forest	F5C	Magonia pubescens A.St.-Hil.	0	0	0	0	0	0	0	1	2017-11-01	evergreen	evergreen
1	130	Alluvial SD Forest	F5C	Magonia pubescens A.St.-Hil.	0	0	0	0	0	0	0	1	2017-12-01	evergreen	evergreen
1	130	Alluvial SD Forest	F5C	Magonia pubescens A.St.-Hil.	0	0	0	0	0	0	0	1	2018-01-01	evergreen	evergreen
1	130	Alluvial SD Forest	F5C	Magonia pubescens A.St.-Hil.	0	0	0	0	0	0	0	1	2018-02-01	evergreen	evergreen
1	130	Alluvial SD Forest	F5C	Magonia pubescens A.St.-Hil.	0	0	0	0	0	0	0	1	2018-03-01	evergreen	evergreen
1	130	Alluvial SD Forest	F5C	Magonia pubescens A.St.-Hil.	0	0	0	0	0	0	0	1	2018-04-01	evergreen	evergreen
1	130	Alluvial SD Forest	F5C	Magonia pubescens A.St.-Hil.	0	0	0	0	0	0	0	1	2018-05-01	evergreen	evergreen
1	130	Alluvial SD Forest	F5C	Magonia pubescens A.St.-Hil.	0	0	0	0	0	0	0	1	2018-06-01	evergreen	evergreen
1	130	Alluvial SD Forest	F5C	Magonia pubescens A.St.-Hil.	0	0	0	0	0	0	0	1	2018-07-01	evergreen	evergreen
1	131	Alluvial SD Forest	F5C	Jacaranda cuspidifolia Mart.	0	0	0	0	0	0	0	2	2017-07-01	evergreen	deciduous
1	131	Alluvial SD Forest	F5C	Jacaranda cuspidifolia Mart.	0	0	0	0	0	0	0	3	2017-08-01	semideciduous	deciduous
1	131	Alluvial SD Forest	F5C	Jacaranda cuspidifolia Mart.	0	0	0	0	0	0	0	4	2017-09-01	semideciduous	deciduous
1	131	Alluvial SD Forest	F5C	Jacaranda cuspidifolia Mart.	0	0	0	0	0	0	0	4	2017-10-01	deciduous	deciduous
1	131	Alluvial SD Forest	F5C	Jacaranda cuspidifolia Mart.	0	0	0	0	0	0	0	1	2017-11-01	evergreen	deciduous
1	131	Alluvial SD Forest	F5C	Jacaranda cuspidifolia Mart.	0	0	0	0	0	0	0	2	2017-12-01	semideciduous	deciduous
1	131	Alluvial SD Forest	F5C	Jacaranda cuspidifolia Mart.	0	0	0	0	0	0	0	2	2018-01-01	evergreen	deciduous
1	131	Alluvial SD Forest	F5C	Jacaranda cuspidifolia Mart.	0	0	0	0	0	0	0	2	2018-02-01	evergreen	deciduous
1	131	Alluvial SD Forest	F5C	Jacaranda cuspidifolia Mart.	0	0	0	0	0	0	0	2	2018-03-01	semideciduous	deciduous
1	131	Alluvial SD Forest	F5C	Jacaranda cuspidifolia Mart.	0	0	0	0	0	0	0	1	2018-04-01	evergreen	deciduous
1	131	Alluvial SD Forest	F5C	Jacaranda cuspidifolia Mart.	0	0	0	0	0	0	0	1	2018-05-01	evergreen	deciduous
1	131	Alluvial SD Forest	F5C	Jacaranda cuspidifolia Mart.	0	0	0	0	0	0	0	2	2018-06-01	evergreen	deciduous
1	131	Alluvial SD Forest	F5C	Jacaranda cuspidifolia Mart.	0	0	0	0	0	0	0	2	2018-07-01	evergreen	deciduous
1	132	Alluvial SD Forest	F5C	Eugenia florida DC.	0	0	0	0	0	0	0	4	2017-07-01	semideciduous	deciduous
1	132	Alluvial SD Forest	F5C	Eugenia florida DC.	0	0	0	0	0	0	0	4	2017-08-01	semideciduous	deciduous
1	132	Alluvial SD Forest	F5C	Eugenia florida DC.	0	0	0	0	0	0	0	3	2017-09-01	semideciduous	deciduous
1	132	Alluvial SD Forest	F5C	Eugenia florida DC.	0	0	0	0	0	0	0	2	2017-10-01	evergreen	deciduous
1	132	Alluvial SD Forest	F5C	Eugenia florida DC.	0	0	0	0	0	0	0	1	2017-11-01	evergreen	deciduous
1	132	Alluvial SD Forest	F5C	Eugenia florida DC.	0	0	0	0	0	0	0	1	2017-12-01	evergreen	deciduous
1	132	Alluvial SD Forest	F5C	Eugenia florida DC.	0	0	0	0	0	0	0	3	2018-01-01	semideciduous	deciduous
1	132	Alluvial SD Forest	F5C	Eugenia florida DC.	0	0	0	0	0	0	0	3	2018-02-01	semideciduous	deciduous
1	132	Alluvial SD Forest	F5C	Eugenia florida DC.	0	0	0	0	0	0	0	3	2018-03-01	semideciduous	deciduous
1	132	Alluvial SD Forest	F5C	Eugenia florida DC.	0	0	0	0	0	0	0	4	2018-04-01	deciduous	deciduous
1	132	Alluvial SD Forest	F5C	Eugenia florida DC.	0	0	0	0	0	0	0	4	2018-05-01	deciduous	deciduous
1	132	Alluvial SD Forest	F5C	Eugenia florida DC.	0	0	0	0	0	0	0	4	2018-06-01	deciduous	deciduous
1	132	Alluvial SD Forest	F5C	Eugenia florida DC.	0	0	0	0	0	0	0	4	2018-07-01	semideciduous	deciduous
1	133	Alluvial SD Forest	F5C	Cupania vernalis Cambess.	0	0	0	0	0	0	0	2	2017-07-01	evergreen	evergreen
1	133	Alluvial SD Forest	F5C	Cupania vernalis Cambess.	0	0	0	0	0	0	0	2	2017-08-01	evergreen	evergreen
1	133	Alluvial SD Forest	F5C	Cupania vernalis Cambess.	0	0	0	0	0	0	0	1	2017-09-01	evergreen	evergreen
1	133	Alluvial SD Forest	F5C	Cupania vernalis Cambess.	0	0	0	0	0	0	0	1	2017-10-01	evergreen	evergreen
1	133	Alluvial SD Forest	F5C	Cupania vernalis Cambess.	0	0	0	0	0	0	0	2	2017-11-01	evergreen	evergreen
1	133	Alluvial SD Forest	F5C	Cupania vernalis Cambess.	0	0	0	0	0	0	0	1	2017-12-01	evergreen	evergreen
1	133	Alluvial SD Forest	F5C	Cupania vernalis Cambess.	0	0	0	0	0	0	0	1	2018-01-01	evergreen	evergreen
1	133	Alluvial SD Forest	F5C	Cupania vernalis Cambess.	0	0	0	0	0	0	0	1	2018-02-01	evergreen	evergreen
1	133	Alluvial SD Forest	F5C	Cupania vernalis Cambess.	0	0	0	0	0	0	0	1	2018-03-01	evergreen	evergreen
1	133	Alluvial SD Forest	F5C	Cupania vernalis Cambess.	0	0	0	0	0	0	0	2	2018-04-01	evergreen	evergreen
1	133	Alluvial SD Forest	F5C	Cupania vernalis Cambess.	0	0	0	0	0	0	0	1	2018-05-01	evergreen	evergreen
1	133	Alluvial SD Forest	F5C	Cupania vernalis Cambess.	0	0	0	0	0	0	0	2	2018-06-01	evergreen	evergreen
1	133	Alluvial SD Forest	F5C	Cupania vernalis Cambess.	0	0	0	0	0	0	0	2	2018-07-01	evergreen	evergreen
1	134	Alluvial SD Forest	F5C	Duroia duckei Huber	0	0	0	0	0	0	0	3	2017-07-01	semideciduous	deciduous
1	134	Alluvial SD Forest	F5C	Duroia duckei Huber	0	0	0	0	0	0	0	4	2017-08-01	deciduous	deciduous
1	134	Alluvial SD Forest	F5C	Duroia duckei Huber	0	0	0	0	0	0	0	2	2017-09-01	evergreen	deciduous
1	134	Alluvial SD Forest	F5C	Duroia duckei Huber	0	0	0	0	0	0	0	2	2017-10-01	evergreen	deciduous
1	134	Alluvial SD Forest	F5C	Duroia duckei Huber	0	0	0	0	0	0	0	1	2017-11-01	evergreen	deciduous
1	134	Alluvial SD Forest	F5C	Duroia duckei Huber	0	0	0	0	0	0	0	1	2017-12-01	evergreen	deciduous
1	134	Alluvial SD Forest	F5C	Duroia duckei Huber	0	0	0	0	0	0	0	1	2018-01-01	evergreen	deciduous
1	134	Alluvial SD Forest	F5C	Duroia duckei Huber	0	0	0	0	0	0	0	1	2018-02-01	evergreen	deciduous
1	134	Alluvial SD Forest	F5C	Duroia duckei Huber	0	0	0	0	0	0	0	1	2018-03-01	evergreen	deciduous
1	134	Alluvial SD Forest	F5C	Duroia duckei Huber	0	0	0	0	0	0	0	3	2018-04-01	semideciduous	deciduous
1	134	Alluvial SD Forest	F5C	Duroia duckei Huber	0	0	0	0	0	0	0	2	2018-05-01	evergreen	deciduous
1	134	Alluvial SD Forest	F5C	Duroia duckei Huber	0	0	0	0	0	0	0	3	2018-06-01	semideciduous	deciduous
1	134	Alluvial SD Forest	F5C	Duroia duckei Huber	0	0	0	0	0	0	0	4	2018-07-01	semideciduous	deciduous
1	135	Alluvial SD Forest	F5C	Alchornea discolor Poepp.	0	0	0	0	0	0	0	1	2017-07-01	evergreen	evergreen
1	135	Alluvial SD Forest	F5C	Alchornea discolor Poepp.	0	0	0	0	0	0	0	1	2017-08-01	evergreen	evergreen
1	135	Alluvial SD Forest	F5C	Alchornea discolor Poepp.	0	0	0	0	0	0	0	1	2017-09-01	evergreen	evergreen
1	135	Alluvial SD Forest	F5C	Alchornea discolor Poepp.	0	0	0	0	0	0	0	1	2017-10-01	evergreen	evergreen
1	135	Alluvial SD Forest	F5C	Alchornea discolor Poepp.	0	0	0	0	0	0	0	1	2017-11-01	evergreen	evergreen
1	135	Alluvial SD Forest	F5C	Alchornea discolor Poepp.	0	0	0	0	0	0	0	1	2017-12-01	evergreen	evergreen
1	135	Alluvial SD Forest	F5C	Alchornea discolor Poepp.	0	0	0	0	0	0	0	1	2018-01-01	evergreen	evergreen
1	135	Alluvial SD Forest	F5C	Alchornea discolor Poepp.	0	0	0	0	0	0	0	1	2018-02-01	evergreen	evergreen
1	135	Alluvial SD Forest	F5C	Alchornea discolor Poepp.	0	0	0	0	0	0	0	1	2018-03-01	evergreen	evergreen
1	135	Alluvial SD Forest	F5C	Alchornea discolor Poepp.	0	0	0	0	0	0	0	2	2018-04-01	evergreen	evergreen
1	135	Alluvial SD Forest	F5C	Alchornea discolor Poepp.	0	0	0	0	0	0	0	1	2018-05-01	evergreen	evergreen
1	135	Alluvial SD Forest	F5C	Alchornea discolor Poepp.	0	0	0	0	0	0	0	1	2018-06-01	evergreen	evergreen
1	135	Alluvial SD Forest	F5C	Alchornea discolor Poepp.	0	0	0	0	0	0	0	1	2018-07-01	evergreen	evergreen
1	136	Alluvial SD Forest	F5C	Genipa americana L.	0	0	0	0	0	0	0	2	2017-07-01	evergreen	evergreen
1	136	Alluvial SD Forest	F5C	Genipa americana L.	0	0	0	0	0	0	0	2	2017-08-01	evergreen	evergreen
1	136	Alluvial SD Forest	F5C	Genipa americana L.	0	0	0	0	0	0	0	2	2017-09-01	evergreen	evergreen
1	136	Alluvial SD Forest	F5C	Genipa americana L.	0	0	0	0	0	0	0	2	2017-10-01	evergreen	evergreen
1	136	Alluvial SD Forest	F5C	Genipa americana L.	0	0	0	0	0	0	0	1	2017-11-01	evergreen	evergreen
1	136	Alluvial SD Forest	F5C	Genipa americana L.	0	0	0	0	0	0	0	1	2017-12-01	evergreen	evergreen
1	136	Alluvial SD Forest	F5C	Genipa americana L.	0	0	0	0	0	0	0	2	2018-01-01	evergreen	evergreen
1	136	Alluvial SD Forest	F5C	Genipa americana L.	0	0	0	0	0	0	0	1	2018-02-01	evergreen	evergreen
1	136	Alluvial SD Forest	F5C	Genipa americana L.	0	0	0	0	0	0	0	1	2018-03-01	evergreen	evergreen
1	136	Alluvial SD Forest	F5C	Genipa americana L.	0	0	0	0	0	0	0	2	2018-04-01	evergreen	evergreen
1	136	Alluvial SD Forest	F5C	Genipa americana L.	0	0	0	0	0	0	0	1	2018-05-01	evergreen	evergreen
1	136	Alluvial SD Forest	F5C	Genipa americana L.	0	0	0	0	0	0	0	2	2018-06-01	evergreen	evergreen
1	136	Alluvial SD Forest	F5C	Genipa americana L.	0	0	0	0	0	0	0	2	2018-07-01	evergreen	evergreen
1	137	Alluvial SD Forest	F5C	Diospyros lasiocalyx (Mart.) B.Walln.	0	0	0	0	0	0	0	3	2017-07-01	semideciduous	deciduous
1	137	Alluvial SD Forest	F5C	Diospyros lasiocalyx (Mart.) B.Walln.	0	0	0	0	0	0	0	4	2017-08-01	deciduous	deciduous
1	137	Alluvial SD Forest	F5C	Diospyros lasiocalyx (Mart.) B.Walln.	0	0	0	0	0	0	0	2	2017-09-01	evergreen	deciduous
1	137	Alluvial SD Forest	F5C	Diospyros lasiocalyx (Mart.) B.Walln.	0	0	0	0	0	0	0	1	2017-10-01	evergreen	deciduous
1	137	Alluvial SD Forest	F5C	Diospyros lasiocalyx (Mart.) B.Walln.	0	0	0	0	0	0	0	1	2017-11-01	evergreen	deciduous
1	137	Alluvial SD Forest	F5C	Diospyros lasiocalyx (Mart.) B.Walln.	0	0	0	0	0	0	0	2	2017-12-01	evergreen	deciduous
1	137	Alluvial SD Forest	F5C	Diospyros lasiocalyx (Mart.) B.Walln.	0	0	0	0	0	0	0	2	2018-01-01	evergreen	deciduous
1	137	Alluvial SD Forest	F5C	Diospyros lasiocalyx (Mart.) B.Walln.	0	0	0	0	0	0	0	1	2018-02-01	evergreen	deciduous
1	137	Alluvial SD Forest	F5C	Diospyros lasiocalyx (Mart.) B.Walln.	0	0	0	0	0	0	0	1	2018-03-01	evergreen	deciduous
1	137	Alluvial SD Forest	F5C	Diospyros lasiocalyx (Mart.) B.Walln.	0	0	0	0	0	0	0	3	2018-04-01	semideciduous	deciduous
1	137	Alluvial SD Forest	F5C	Diospyros lasiocalyx (Mart.) B.Walln.	0	0	0	0	0	0	0	2	2018-05-01	evergreen	deciduous
1	137	Alluvial SD Forest	F5C	Diospyros lasiocalyx (Mart.) B.Walln.	0	0	0	0	0	0	0	3	2018-06-01	semideciduous	deciduous
1	137	Alluvial SD Forest	F5C	Diospyros lasiocalyx (Mart.) B.Walln.	0	0	0	0	0	0	0	3	2018-07-01	semideciduous	deciduous
1	138	Alluvial SD Forest	F5C	Eugenia florida DC.	0	0	0	0	0	0	0	3	2017-07-01	semideciduous	semideciduous
1	138	Alluvial SD Forest	F5C	Eugenia florida DC.	0	0	0	0	0	0	0	4	2017-08-01	semideciduous	semideciduous
1	138	Alluvial SD Forest	F5C	Eugenia florida DC.	0	0	0	0	0	0	0	4	2017-09-01	semideciduous	semideciduous
1	138	Alluvial SD Forest	F5C	Eugenia florida DC.	0	0	0	0	0	0	0	4	2017-10-01	semideciduous	semideciduous
1	138	Alluvial SD Forest	F5C	Eugenia florida DC.	0	0	0	0	0	0	0	1	2017-11-01	evergreen	semideciduous
1	138	Alluvial SD Forest	F5C	Eugenia florida DC.	0	0	0	0	0	0	0	1	2017-12-01	evergreen	semideciduous
1	138	Alluvial SD Forest	F5C	Eugenia florida DC.	0	0	0	0	0	0	0	1	2018-01-01	evergreen	semideciduous
1	138	Alluvial SD Forest	F5C	Eugenia florida DC.	0	0	0	0	0	0	0	1	2018-02-01	evergreen	semideciduous
1	138	Alluvial SD Forest	F5C	Eugenia florida DC.	0	0	0	0	0	0	0	1	2018-03-01	evergreen	semideciduous
1	138	Alluvial SD Forest	F5C	Eugenia florida DC.	0	0	0	0	0	0	0	2	2018-04-01	evergreen	semideciduous
1	138	Alluvial SD Forest	F5C	Eugenia florida DC.	0	0	0	0	0	0	0	1	2018-05-01	evergreen	semideciduous
1	138	Alluvial SD Forest	F5C	Eugenia florida DC.	0	0	0	0	0	0	0	2	2018-06-01	semideciduous	semideciduous
1	138	Alluvial SD Forest	F5C	Eugenia florida DC.	0	0	0	0	0	0	0	3	2018-07-01	semideciduous	semideciduous
1	139	Alluvial SD Forest	F5C	Cordia glabrata (Mart.) A.DC.	0	0	0	0	0	0	0	4	2017-07-01	semideciduous	deciduous
1	139	Alluvial SD Forest	F5C	Cordia glabrata (Mart.) A.DC.	0	0	0	0	0	0	0	4	2017-08-01	deciduous	deciduous
1	139	Alluvial SD Forest	F5C	Cordia glabrata (Mart.) A.DC.	0	0	0	0	0	0	0	2	2017-09-01	semideciduous	deciduous
1	139	Alluvial SD Forest	F5C	Cordia glabrata (Mart.) A.DC.	0	0	0	0	0	0	0	1	2017-10-01	evergreen	deciduous
1	139	Alluvial SD Forest	F5C	Cordia glabrata (Mart.) A.DC.	0	0	0	0	0	0	0	1	2017-11-01	evergreen	deciduous
1	139	Alluvial SD Forest	F5C	Cordia glabrata (Mart.) A.DC.	0	0	0	0	0	0	0	1	2017-12-01	evergreen	deciduous
1	139	Alluvial SD Forest	F5C	Cordia glabrata (Mart.) A.DC.	0	0	0	0	0	0	0	1	2018-01-01	evergreen	deciduous
1	139	Alluvial SD Forest	F5C	Cordia glabrata (Mart.) A.DC.	0	0	0	0	0	0	0	1	2018-02-01	evergreen	deciduous
1	139	Alluvial SD Forest	F5C	Cordia glabrata (Mart.) A.DC.	0	0	0	0	0	0	0	1	2018-03-01	evergreen	deciduous
1	139	Alluvial SD Forest	F5C	Cordia glabrata (Mart.) A.DC.	0	0	0	0	0	0	0	2	2018-04-01	evergreen	deciduous
1	139	Alluvial SD Forest	F5C	Cordia glabrata (Mart.) A.DC.	0	0	0	0	0	0	0	1	2018-05-01	evergreen	deciduous
1	139	Alluvial SD Forest	F5C	Cordia glabrata (Mart.) A.DC.	0	0	0	0	0	0	0	4	2018-06-01	semideciduous	deciduous
1	139	Alluvial SD Forest	F5C	Cordia glabrata (Mart.) A.DC.	0	0	0	0	0	0	0	4	2018-07-01	semideciduous	deciduous
1	140	Alluvial SD Forest	F5C	Eugenia florida DC.	0	0	0	0	0	0	0	4	2017-07-01	semideciduous	semideciduous
1	140	Alluvial SD Forest	F5C	Eugenia florida DC.	0	0	0	0	0	0	0	4	2017-08-01	semideciduous	semideciduous
1	140	Alluvial SD Forest	F5C	Eugenia florida DC.	0	0	0	0	0	0	0	2	2017-09-01	evergreen	semideciduous
1	140	Alluvial SD Forest	F5C	Eugenia florida DC.	0	0	0	0	0	0	0	2	2017-10-01	evergreen	semideciduous
1	140	Alluvial SD Forest	F5C	Eugenia florida DC.	0	0	0	0	0	0	0	1	2017-11-01	evergreen	semideciduous
1	140	Alluvial SD Forest	F5C	Eugenia florida DC.	0	0	0	0	0	0	0	1	2017-12-01	evergreen	semideciduous
1	140	Alluvial SD Forest	F5C	Eugenia florida DC.	0	0	0	0	0	0	0	1	2018-01-01	evergreen	semideciduous
1	140	Alluvial SD Forest	F5C	Eugenia florida DC.	0	0	0	0	0	0	0	1	2018-02-01	evergreen	semideciduous
1	140	Alluvial SD Forest	F5C	Eugenia florida DC.	0	0	0	0	0	0	0	1	2018-03-01	evergreen	semideciduous
1	140	Alluvial SD Forest	F5C	Eugenia florida DC.	0	0	0	0	0	0	0	2	2018-04-01	evergreen	semideciduous
1	140	Alluvial SD Forest	F5C	Eugenia florida DC.	0	0	0	0	0	0	0	1	2018-05-01	evergreen	semideciduous
1	140	Alluvial SD Forest	F5C	Eugenia florida DC.	0	0	0	0	0	0	0	3	2018-06-01	semideciduous	semideciduous
1	140	Alluvial SD Forest	F5C	Eugenia florida DC.	0	0	0	0	0	0	0	3	2018-07-01	semideciduous	semideciduous
1	141	Alluvial SD Forest	F5C	Eugenia florida DC.	0	0	0	0	0	0	0	4	2017-07-01	semideciduous	semideciduous
1	141	Alluvial SD Forest	F5C	Eugenia florida DC.	0	0	0	0	0	0	0	4	2017-08-01	semideciduous	semideciduous
1	141	Alluvial SD Forest	F5C	Eugenia florida DC.	0	0	0	0	0	0	0	3	2017-09-01	semideciduous	semideciduous
1	141	Alluvial SD Forest	F5C	Eugenia florida DC.	0	0	0	0	0	0	0	2	2017-10-01	evergreen	semideciduous
1	141	Alluvial SD Forest	F5C	Eugenia florida DC.	0	0	0	0	0	0	0	1	2017-11-01	evergreen	semideciduous
1	141	Alluvial SD Forest	F5C	Eugenia florida DC.	0	0	0	0	0	0	0	1	2017-12-01	evergreen	semideciduous
1	141	Alluvial SD Forest	F5C	Eugenia florida DC.	0	0	0	0	0	0	0	1	2018-01-01	evergreen	semideciduous
1	141	Alluvial SD Forest	F5C	Eugenia florida DC.	0	0	0	0	0	0	0	1	2018-02-01	evergreen	semideciduous
1	141	Alluvial SD Forest	F5C	Eugenia florida DC.	0	0	0	0	0	0	0	2	2018-03-01	evergreen	semideciduous
1	141	Alluvial SD Forest	F5C	Eugenia florida DC.	0	0	0	0	0	0	0	3	2018-04-01	semideciduous	semideciduous
1	141	Alluvial SD Forest	F5C	Eugenia florida DC.	0	0	0	0	0	0	0	2	2018-05-01	evergreen	semideciduous
1	141	Alluvial SD Forest	F5C	Eugenia florida DC.	0	0	0	0	0	0	0	3	2018-06-01	semideciduous	semideciduous
1	141	Alluvial SD Forest	F5C	Eugenia florida DC.	0	0	0	0	0	0	0	4	2018-07-01	semideciduous	semideciduous
1	142	Alluvial SD Forest	F5C	Eugenia florida DC.	0	0	0	0	0	0	0	4	2017-07-01	semideciduous	semideciduous
1	142	Alluvial SD Forest	F5C	Eugenia florida DC.	0	0	0	0	0	0	0	4	2017-08-01	semideciduous	semideciduous
1	142	Alluvial SD Forest	F5C	Eugenia florida DC.	0	0	0	0	0	0	0	2	2017-09-01	evergreen	semideciduous
1	142	Alluvial SD Forest	F5C	Eugenia florida DC.	0	0	0	0	0	0	0	2	2017-10-01	evergreen	semideciduous
1	142	Alluvial SD Forest	F5C	Eugenia florida DC.	0	0	0	0	0	0	0	1	2017-11-01	evergreen	semideciduous
1	142	Alluvial SD Forest	F5C	Eugenia florida DC.	0	0	0	0	0	0	0	1	2017-12-01	evergreen	semideciduous
1	142	Alluvial SD Forest	F5C	Eugenia florida DC.	0	0	0	0	0	0	0	1	2018-01-01	evergreen	semideciduous
1	142	Alluvial SD Forest	F5C	Eugenia florida DC.	0	0	0	0	0	0	0	1	2018-02-01	evergreen	semideciduous
1	142	Alluvial SD Forest	F5C	Eugenia florida DC.	0	0	0	0	0	0	0	2	2018-03-01	evergreen	semideciduous
1	142	Alluvial SD Forest	F5C	Eugenia florida DC.	0	0	0	0	0	0	0	2	2018-04-01	evergreen	semideciduous
1	142	Alluvial SD Forest	F5C	Eugenia florida DC.	0	0	0	0	0	0	0	1	2018-05-01	evergreen	semideciduous
1	142	Alluvial SD Forest	F5C	Eugenia florida DC.	0	0	0	0	0	0	0	3	2018-06-01	semideciduous	semideciduous
1	142	Alluvial SD Forest	F5C	Eugenia florida DC.	0	0	0	0	0	0	0	4	2018-07-01	semideciduous	semideciduous
1	143	Alluvial SD Forest	F5C	Eugenia florida DC.	0	0	0	0	0	0	0	4	2017-07-01	semideciduous	semideciduous
1	143	Alluvial SD Forest	F5C	Eugenia florida DC.	0	0	0	0	0	0	0	3	2017-08-01	semideciduous	semideciduous
1	143	Alluvial SD Forest	F5C	Eugenia florida DC.	0	0	0	0	0	0	0	2	2017-09-01	semideciduous	semideciduous
1	143	Alluvial SD Forest	F5C	Eugenia florida DC.	0	0	0	0	0	0	0	2	2017-10-01	evergreen	semideciduous
1	143	Alluvial SD Forest	F5C	Eugenia florida DC.	0	0	0	0	0	0	0	1	2017-11-01	evergreen	semideciduous
1	143	Alluvial SD Forest	F5C	Eugenia florida DC.	0	0	0	0	0	0	0	1	2017-12-01	evergreen	semideciduous
1	143	Alluvial SD Forest	F5C	Eugenia florida DC.	0	0	0	0	0	0	0	1	2018-01-01	evergreen	semideciduous
1	143	Alluvial SD Forest	F5C	Eugenia florida DC.	0	0	0	0	0	0	0	1	2018-02-01	evergreen	semideciduous
1	143	Alluvial SD Forest	F5C	Eugenia florida DC.	0	0	0	0	0	0	0	2	2018-03-01	evergreen	semideciduous
1	143	Alluvial SD Forest	F5C	Eugenia florida DC.	0	0	0	0	0	0	0	2	2018-04-01	evergreen	semideciduous
1	143	Alluvial SD Forest	F5C	Eugenia florida DC.	0	0	0	0	0	0	0	1	2018-05-01	evergreen	semideciduous
1	143	Alluvial SD Forest	F5C	Eugenia florida DC.	0	0	0	0	0	0	0	3	2018-06-01	semideciduous	semideciduous
1	143	Alluvial SD Forest	F5C	Eugenia florida DC.	0	0	0	0	0	0	0	4	2018-07-01	semideciduous	semideciduous
1	144	Alluvial SD Forest	F5C	Eugenia florida DC.	0	0	0	0	0	0	0	4	2017-07-01	semideciduous	semideciduous
1	144	Alluvial SD Forest	F5C	Eugenia florida DC.	0	0	0	0	0	0	0	3	2017-08-01	semideciduous	semideciduous
1	144	Alluvial SD Forest	F5C	Eugenia florida DC.	0	0	0	0	0	0	0	2	2017-09-01	evergreen	semideciduous
1	144	Alluvial SD Forest	F5C	Eugenia florida DC.	0	0	0	0	0	0	0	2	2017-10-01	evergreen	semideciduous
1	144	Alluvial SD Forest	F5C	Eugenia florida DC.	0	0	0	0	0	0	0	1	2017-11-01	evergreen	semideciduous
1	144	Alluvial SD Forest	F5C	Eugenia florida DC.	0	0	0	1	0	0	1	1	2017-12-01	evergreen	semideciduous
1	144	Alluvial SD Forest	F5C	Eugenia florida DC.	0	0	0	0	0	0	0	2	2018-01-01	semideciduous	semideciduous
1	144	Alluvial SD Forest	F5C	Eugenia florida DC.	0	0	0	0	0	0	0	3	2018-02-01	semideciduous	semideciduous
1	144	Alluvial SD Forest	F5C	Eugenia florida DC.	0	0	0	0	0	0	0		2018-03-01	morreu	semideciduous
1	144	Alluvial SD Forest	F5C	Eugenia florida DC.	0	0	0	0	0	0	0		2018-04-01	morreu	semideciduous
1	144	Alluvial SD Forest	F5C	Eugenia florida DC.	0	0	0	0	0	0	0		2018-05-01	morreu	semideciduous
1	144	Alluvial SD Forest	F5C	Eugenia florida DC.	0	0	0	0	0	0	0		2018-06-01	morreu	semideciduous
1	144	Alluvial SD Forest	F5C	Eugenia florida DC.	0	0	0	0	0	0	0		2018-07-01	morreu	semideciduous
1	145	Alluvial SD Forest	F5C	Eugenia florida DC.	0	0	0	0	0	0	0	4	2017-07-01	semideciduous	semideciduous
1	145	Alluvial SD Forest	F5C	Eugenia florida DC.	0	0	0	0	0	0	0	3	2017-08-01	semideciduous	semideciduous
1	145	Alluvial SD Forest	F5C	Eugenia florida DC.	0	0	0	0	0	0	0	2	2017-09-01	semideciduous	semideciduous
1	145	Alluvial SD Forest	F5C	Eugenia florida DC.	0	0	0	0	0	0	0	2	2017-10-01	evergreen	semideciduous
1	145	Alluvial SD Forest	F5C	Eugenia florida DC.	0	0	0	0	0	0	0	1	2017-11-01	evergreen	semideciduous
1	145	Alluvial SD Forest	F5C	Eugenia florida DC.	0	0	0	0	0	0	0	1	2017-12-01	evergreen	semideciduous
1	145	Alluvial SD Forest	F5C	Eugenia florida DC.	0	0	0	0	0	0	0	1	2018-01-01	evergreen	semideciduous
1	145	Alluvial SD Forest	F5C	Eugenia florida DC.	0	0	0	0	0	0	0	1	2018-02-01	evergreen	semideciduous
1	145	Alluvial SD Forest	F5C	Eugenia florida DC.	0	0	0	0	0	0	0	1	2018-03-01	evergreen	semideciduous
1	145	Alluvial SD Forest	F5C	Eugenia florida DC.	0	0	0	0	0	0	0	2	2018-04-01	semideciduous	semideciduous
1	145	Alluvial SD Forest	F5C	Eugenia florida DC.	0	0	0	0	0	0	0	2	2018-05-01	semideciduous	semideciduous
1	145	Alluvial SD Forest	F5C	Eugenia florida DC.	0	0	0	0	0	0	0	3	2018-06-01	semideciduous	semideciduous
1	145	Alluvial SD Forest	F5C	Eugenia florida DC.	0	0	0	0	0	0	0	4	2018-07-01	semideciduous	semideciduous
1	146	Alluvial SD Forest	F5C	Genipa americana L.	0	0	0	0	0	0	0	1	2017-07-01	evergreen	evergreen
1	146	Alluvial SD Forest	F5C	Genipa americana L.	0	0	0	0	0	0	0	1	2017-08-01	evergreen	evergreen
1	146	Alluvial SD Forest	F5C	Genipa americana L.	0	0	0	0	0	0	0	2	2017-09-01	evergreen	evergreen
1	146	Alluvial SD Forest	F5C	Genipa americana L.	0	0	0	0	0	0	0	2	2017-10-01	evergreen	evergreen
1	146	Alluvial SD Forest	F5C	Genipa americana L.	0	0	0	0	0	0	0	1	2017-11-01	evergreen	evergreen
1	146	Alluvial SD Forest	F5C	Genipa americana L.	0	0	0	0	0	0	0	1	2017-12-01	evergreen	evergreen
1	146	Alluvial SD Forest	F5C	Genipa americana L.	0	0	0	0	0	0	0	1	2018-01-01	evergreen	evergreen
1	146	Alluvial SD Forest	F5C	Genipa americana L.	0	0	0	0	0	0	0	1	2018-02-01	evergreen	evergreen
1	146	Alluvial SD Forest	F5C	Genipa americana L.	0	0	0	0	0	0	0	2	2018-03-01	evergreen	evergreen
1	146	Alluvial SD Forest	F5C	Genipa americana L.	0	0	0	0	0	0	0	1	2018-04-01	evergreen	evergreen
1	146	Alluvial SD Forest	F5C	Genipa americana L.	0	0	0	0	0	0	0	1	2018-05-01	evergreen	evergreen
1	146	Alluvial SD Forest	F5C	Genipa americana L.	0	0	0	0	0	0	0	1	2018-06-01	evergreen	evergreen
1	146	Alluvial SD Forest	F5C	Genipa americana L.	0	0	0	0	0	0	0	1	2018-07-01	evergreen	evergreen
1	147	Alluvial SD Forest	F5C	Genipa americana L.	0	0	0	0	0	0	0	1	2017-07-01	evergreen	evergreen
1	147	Alluvial SD Forest	F5C	Genipa americana L.	0	0	0	0	0	0	0	2	2017-08-01	evergreen	evergreen
1	147	Alluvial SD Forest	F5C	Genipa americana L.	0	0	0	0	0	0	0	2	2017-09-01	evergreen	evergreen
1	147	Alluvial SD Forest	F5C	Genipa americana L.	0	0	0	0	0	0	0	2	2017-10-01	evergreen	evergreen
1	147	Alluvial SD Forest	F5C	Genipa americana L.	0	0	0	0	0	0	0	1	2017-11-01	evergreen	evergreen
1	147	Alluvial SD Forest	F5C	Genipa americana L.	0	0	0	0	0	0	0	1	2017-12-01	evergreen	evergreen
1	147	Alluvial SD Forest	F5C	Genipa americana L.	0	0	0	0	0	0	0	1	2018-01-01	evergreen	evergreen
1	147	Alluvial SD Forest	F5C	Genipa americana L.	0	0	0	0	0	0	0	1	2018-02-01	evergreen	evergreen
1	147	Alluvial SD Forest	F5C	Genipa americana L.	0	0	0	0	0	0	0	1	2018-03-01	evergreen	evergreen
1	147	Alluvial SD Forest	F5C	Genipa americana L.	0	0	0	0	0	0	0	2	2018-04-01	evergreen	evergreen
1	147	Alluvial SD Forest	F5C	Genipa americana L.	0	0	0	0	0	0	0	1	2018-05-01	evergreen	evergreen
1	147	Alluvial SD Forest	F5C	Genipa americana L.	0	0	0	0	0	0	0	1	2018-06-01	evergreen	evergreen
1	147	Alluvial SD Forest	F5C	Genipa americana L.	0	0	0	0	0	0	0	2	2018-07-01	evergreen	evergreen
1	148	Alluvial SD Forest	F5C	Zygia inaequalis (H.B.K.) Pitt.	0	0	0	0	0	0	0	2	2017-07-01	semideciduous	semideciduous
1	148	Alluvial SD Forest	F5C	Zygia inaequalis (H.B.K.) Pitt.	0	0	0	0	0	0	0	2	2017-08-01	evergreen	semideciduous
1	148	Alluvial SD Forest	F5C	Zygia inaequalis (H.B.K.) Pitt.	0	0	0	0	0	0	0	2	2017-09-01	evergreen	semideciduous
1	148	Alluvial SD Forest	F5C	Zygia inaequalis (H.B.K.) Pitt.	0	0	0	0	0	0	0	2	2017-10-01	evergreen	semideciduous
1	148	Alluvial SD Forest	F5C	Zygia inaequalis (H.B.K.) Pitt.	0	0	0	0	0	0	0	1	2017-11-01	evergreen	semideciduous
1	148	Alluvial SD Forest	F5C	Zygia inaequalis (H.B.K.) Pitt.	0	0	0	0	0	0	0	1	2017-12-01	evergreen	semideciduous
1	148	Alluvial SD Forest	F5C	Zygia inaequalis (H.B.K.) Pitt.	0	0	0	0	0	0	0	1	2018-01-01	evergreen	semideciduous
1	148	Alluvial SD Forest	F5C	Zygia inaequalis (H.B.K.) Pitt.	0	0	0	0	0	0	0	1	2018-02-01	evergreen	semideciduous
1	148	Alluvial SD Forest	F5C	Zygia inaequalis (H.B.K.) Pitt.	0	0	0	0	0	0	0	2	2018-03-01	evergreen	semideciduous
1	148	Alluvial SD Forest	F5C	Zygia inaequalis (H.B.K.) Pitt.	0	0	0	0	0	0	0	3	2018-04-01	semideciduous	semideciduous
1	148	Alluvial SD Forest	F5C	Zygia inaequalis (H.B.K.) Pitt.	0	0	0	0	0	0	0	3	2018-05-01	semideciduous	semideciduous
1	148	Alluvial SD Forest	F5C	Zygia inaequalis (H.B.K.) Pitt.	0	0	0	0	0	0	0	3	2018-06-01	semideciduous	semideciduous
1	148	Alluvial SD Forest	F5C	Zygia inaequalis (H.B.K.) Pitt.	0	0	0	0	0	0	0	2	2018-07-01	semideciduous	semideciduous
1	149	Alluvial SD Forest	F5C	Byrsonima crassifolia (L.) Kunth	0	0	0	0	0	0	0	1	2017-07-01	evergreen	evergreen
1	149	Alluvial SD Forest	F5C	Byrsonima crassifolia (L.) Kunth	0	0	0	0	0	0	0	1	2017-08-01	evergreen	evergreen
1	149	Alluvial SD Forest	F5C	Byrsonima crassifolia (L.) Kunth	0	0	0	0	0	0	0	2	2017-09-01	evergreen	evergreen
1	149	Alluvial SD Forest	F5C	Byrsonima crassifolia (L.) Kunth	0	0	0	0	0	0	0	2	2017-10-01	evergreen	evergreen
1	149	Alluvial SD Forest	F5C	Byrsonima crassifolia (L.) Kunth	0	0	0	0	0	0	0	1	2017-11-01	evergreen	evergreen
1	149	Alluvial SD Forest	F5C	Byrsonima crassifolia (L.) Kunth	0	0	0	0	0	0	0	1	2017-12-01	evergreen	evergreen
1	149	Alluvial SD Forest	F5C	Byrsonima crassifolia (L.) Kunth	0	0	0	0	0	0	0	1	2018-01-01	evergreen	evergreen
1	149	Alluvial SD Forest	F5C	Byrsonima crassifolia (L.) Kunth	0	0	0	0	0	0	0	1	2018-02-01	evergreen	evergreen
1	149	Alluvial SD Forest	F5C	Byrsonima crassifolia (L.) Kunth	0	0	0	0	0	0	0	1	2018-03-01	evergreen	evergreen
1	149	Alluvial SD Forest	F5C	Byrsonima crassifolia (L.) Kunth	0	0	0	0	0	0	0	2	2018-04-01	evergreen	evergreen
1	149	Alluvial SD Forest	F5C	Byrsonima crassifolia (L.) Kunth	0	0	0	0	0	0	0	1	2018-05-01	evergreen	evergreen
1	149	Alluvial SD Forest	F5C	Byrsonima crassifolia (L.) Kunth	0	0	0	0	0	0	0	1	2018-06-01	evergreen	evergreen
1	149	Alluvial SD Forest	F5C	Byrsonima crassifolia (L.) Kunth	0	0	0	0	0	0	0	1	2018-07-01	evergreen	evergreen
1	150	Alluvial SD Forest	F5C	Eugenia florida DC.	0	0	0	0	0	0	0	4	2017-07-01	semideciduous	semideciduous
1	150	Alluvial SD Forest	F5C	Eugenia florida DC.	0	0	0	0	0	0	0	3	2017-08-01	semideciduous	semideciduous
1	150	Alluvial SD Forest	F5C	Eugenia florida DC.	0	0	0	0	0	0	0	2	2017-09-01	evergreen	semideciduous
1	150	Alluvial SD Forest	F5C	Eugenia florida DC.	0	0	0	0	0	0	0	1	2017-10-01	evergreen	semideciduous
1	150	Alluvial SD Forest	F5C	Eugenia florida DC.	0	0	0	0	0	0	0	1	2017-11-01	evergreen	semideciduous
1	150	Alluvial SD Forest	F5C	Eugenia florida DC.	0	0	0	0	0	0	0	1	2017-12-01	evergreen	semideciduous
1	150	Alluvial SD Forest	F5C	Eugenia florida DC.	0	0	0	0	0	0	0	2	2018-01-01	evergreen	semideciduous
1	150	Alluvial SD Forest	F5C	Eugenia florida DC.	0	0	0	0	0	0	0	1	2018-02-01	evergreen	semideciduous
1	150	Alluvial SD Forest	F5C	Eugenia florida DC.	0	0	0	0	0	0	0	1	2018-03-01	evergreen	semideciduous
1	150	Alluvial SD Forest	F5C	Eugenia florida DC.	0	0	0	0	0	0	0	2	2018-04-01	evergreen	semideciduous
1	150	Alluvial SD Forest	F5C	Eugenia florida DC.	0	0	0	0	0	0	0	1	2018-05-01	evergreen	semideciduous
1	150	Alluvial SD Forest	F5C	Eugenia florida DC.	0	0	0	0	0	0	0	4	2018-06-01	semideciduous	semideciduous
1	150	Alluvial SD Forest	F5C	Eugenia florida DC.	0	0	0	0	0	0	0	4	2018-07-01	semideciduous	semideciduous
1	151	Alluvial SD Forest	F5C	Eugenia florida DC.	0	0	0	0	0	0	0	4	2017-07-01	semideciduous	semideciduous
1	151	Alluvial SD Forest	F5C	Eugenia florida DC.	0	0	0	0	0	0	0	4	2017-08-01	semideciduous	semideciduous
1	151	Alluvial SD Forest	F5C	Eugenia florida DC.	0	0	0	0	0	0	0	2	2017-09-01	semideciduous	semideciduous
1	151	Alluvial SD Forest	F5C	Eugenia florida DC.	0	0	0	0	0	0	0	1	2017-10-01	evergreen	semideciduous
1	151	Alluvial SD Forest	F5C	Eugenia florida DC.	0	0	0	0	0	0	0	1	2017-11-01	evergreen	semideciduous
1	151	Alluvial SD Forest	F5C	Eugenia florida DC.	0	0	0	0	0	0	0	1	2017-12-01	evergreen	semideciduous
1	151	Alluvial SD Forest	F5C	Eugenia florida DC.	0	0	0	0	0	0	0	1	2018-01-01	evergreen	semideciduous
1	151	Alluvial SD Forest	F5C	Eugenia florida DC.	0	0	0	0	0	0	0	1	2018-02-01	evergreen	semideciduous
1	151	Alluvial SD Forest	F5C	Eugenia florida DC.	0	0	0	0	0	0	0	1	2018-03-01	evergreen	semideciduous
1	151	Alluvial SD Forest	F5C	Eugenia florida DC.	0	0	0	0	0	0	0	2	2018-04-01	semideciduous	semideciduous
1	151	Alluvial SD Forest	F5C	Eugenia florida DC.	0	0	0	0	0	0	0	2	2018-05-01	semideciduous	semideciduous
1	151	Alluvial SD Forest	F5C	Eugenia florida DC.	0	0	0	0	0	0	0	3	2018-06-01	semideciduous	semideciduous
1	151	Alluvial SD Forest	F5C	Eugenia florida DC.	0	0	0	0	0	0	0	4	2018-07-01	semideciduous	semideciduous
1	152	Alluvial SD Forest	F5C	Pseudobombax marginatum (A.St.-Hil., Juss. & Cambess.) A.Robyns	0	0	0	0	0	0	0	3	2017-07-01	semideciduous	semideciduous
1	152	Alluvial SD Forest	F5C	Pseudobombax marginatum (A.St.-Hil., Juss. & Cambess.) A.Robyns	0	0	0	0	0	0	0	3	2017-08-01	semideciduous	semideciduous
1	152	Alluvial SD Forest	F5C	Pseudobombax marginatum (A.St.-Hil., Juss. & Cambess.) A.Robyns	0	0	0	0	0	0	0	2	2017-09-01	evergreen	semideciduous
1	152	Alluvial SD Forest	F5C	Pseudobombax marginatum (A.St.-Hil., Juss. & Cambess.) A.Robyns	0	0	0	0	0	0	0	1	2017-10-01	evergreen	semideciduous
1	152	Alluvial SD Forest	F5C	Pseudobombax marginatum (A.St.-Hil., Juss. & Cambess.) A.Robyns	0	0	0	0	0	0	0	1	2017-11-01	evergreen	semideciduous
1	152	Alluvial SD Forest	F5C	Pseudobombax marginatum (A.St.-Hil., Juss. & Cambess.) A.Robyns	0	0	0	0	0	0	0	1	2017-12-01	evergreen	semideciduous
1	152	Alluvial SD Forest	F5C	Pseudobombax marginatum (A.St.-Hil., Juss. & Cambess.) A.Robyns	0	0	0	0	0	0	0	1	2018-01-01	evergreen	semideciduous
1	152	Alluvial SD Forest	F5C	Pseudobombax marginatum (A.St.-Hil., Juss. & Cambess.) A.Robyns	0	0	0	0	0	0	0	1	2018-02-01	evergreen	semideciduous
1	152	Alluvial SD Forest	F5C	Pseudobombax marginatum (A.St.-Hil., Juss. & Cambess.) A.Robyns	0	0	0	0	0	0	0	2	2018-03-01	evergreen	semideciduous
1	152	Alluvial SD Forest	F5C	Pseudobombax marginatum (A.St.-Hil., Juss. & Cambess.) A.Robyns	0	0	0	0	0	0	0	4	2018-04-01	semideciduous	semideciduous
1	152	Alluvial SD Forest	F5C	Pseudobombax marginatum (A.St.-Hil., Juss. & Cambess.) A.Robyns	0	0	0	0	0	0	0	4	2018-05-01	semideciduous	semideciduous
1	152	Alluvial SD Forest	F5C	Pseudobombax marginatum (A.St.-Hil., Juss. & Cambess.) A.Robyns	0	0	0	0	0	0	0	4	2018-06-01	semideciduous	semideciduous
1	152	Alluvial SD Forest	F5C	Pseudobombax marginatum (A.St.-Hil., Juss. & Cambess.) A.Robyns	0	0	0	0	0	0	0	4	2018-07-01	semideciduous	semideciduous
1	153	Alluvial SD Forest	F5C	Tabebuia roseoalba (Ridl.) Mattos	0	0	0	0	0	0	0	3	2017-07-01	semideciduous	semideciduous
1	153	Alluvial SD Forest	F5C	Tabebuia roseoalba (Ridl.) Mattos	0	0	0	0	0	0	0	2	2017-08-01	evergreen	semideciduous
1	153	Alluvial SD Forest	F5C	Tabebuia roseoalba (Ridl.) Mattos	0	0	0	0	0	0	0	1	2017-09-01	evergreen	semideciduous
1	153	Alluvial SD Forest	F5C	Tabebuia roseoalba (Ridl.) Mattos	0	0	0	0	0	0	0	1	2017-10-01	evergreen	semideciduous
1	153	Alluvial SD Forest	F5C	Tabebuia roseoalba (Ridl.) Mattos	0	0	0	0	0	0	0	1	2017-11-01	evergreen	semideciduous
1	153	Alluvial SD Forest	F5C	Tabebuia roseoalba (Ridl.) Mattos	0	0	0	0	0	0	0	1	2017-12-01	evergreen	semideciduous
1	153	Alluvial SD Forest	F5C	Tabebuia roseoalba (Ridl.) Mattos	0	0	0	0	0	0	0	1	2018-01-01	evergreen	semideciduous
1	153	Alluvial SD Forest	F5C	Tabebuia roseoalba (Ridl.) Mattos	0	0	0	0	0	0	0	1	2018-02-01	evergreen	semideciduous
1	153	Alluvial SD Forest	F5C	Tabebuia roseoalba (Ridl.) Mattos	0	0	0	0	0	0	0	2	2018-03-01	evergreen	semideciduous
1	153	Alluvial SD Forest	F5C	Tabebuia roseoalba (Ridl.) Mattos	0	0	0	0	0	0	0	2	2018-04-01	evergreen	semideciduous
1	153	Alluvial SD Forest	F5C	Tabebuia roseoalba (Ridl.) Mattos	0	0	0	0	0	0	0	1	2018-05-01	evergreen	semideciduous
1	153	Alluvial SD Forest	F5C	Tabebuia roseoalba (Ridl.) Mattos	0	0	0	0	0	0	0	3	2018-06-01	semideciduous	semideciduous
1	153	Alluvial SD Forest	F5C	Tabebuia roseoalba (Ridl.) Mattos	0	0	0	0	0	0	0	3	2018-07-01	semideciduous	semideciduous
1	154	Alluvial SD Forest	F5C	Attalea phalerata Mart. ex Spreng.	0	0	0	0	0	0	0	1	2017-07-01	evergreen	semideciduous
1	154	Alluvial SD Forest	F5C	Attalea phalerata Mart. ex Spreng.	0	0	0	0	0	0	0	1	2017-08-01	evergreen	semideciduous
1	154	Alluvial SD Forest	F5C	Attalea phalerata Mart. ex Spreng.	0	0	0	0	0	0	0	1	2017-09-01	evergreen	semideciduous
1	154	Alluvial SD Forest	F5C	Attalea phalerata Mart. ex Spreng.	0	0	0	0	0	0	0	2	2017-10-01	evergreen	semideciduous
1	154	Alluvial SD Forest	F5C	Attalea phalerata Mart. ex Spreng.	0	0	0	0	0	0	0	1	2017-11-01	evergreen	semideciduous
1	154	Alluvial SD Forest	F5C	Attalea phalerata Mart. ex Spreng.	0	0	0	0	0	0	0	1	2017-12-01	evergreen	semideciduous
1	154	Alluvial SD Forest	F5C	Attalea phalerata Mart. ex Spreng.	0	0	0	0	0	0	0	2	2018-01-01	evergreen	semideciduous
1	154	Alluvial SD Forest	F5C	Attalea phalerata Mart. ex Spreng.	0	0	0	0	0	0	0	1	2018-02-01	evergreen	semideciduous
1	154	Alluvial SD Forest	F5C	Attalea phalerata Mart. ex Spreng.	0	0	0	0	0	0	0	2	2018-03-01	evergreen	semideciduous
1	154	Alluvial SD Forest	F5C	Attalea phalerata Mart. ex Spreng.	0	0	0	0	0	0	0	3	2018-04-01	semideciduous	semideciduous
1	154	Alluvial SD Forest	F5C	Attalea phalerata Mart. ex Spreng.	0	0	0	0	0	0	0	2	2018-05-01	evergreen	semideciduous
1	154	Alluvial SD Forest	F5C	Attalea phalerata Mart. ex Spreng.	0	0	0	0	0	0	0	1	2018-06-01	evergreen	semideciduous
1	154	Alluvial SD Forest	F5C	Attalea phalerata Mart. ex Spreng.	0	0	0	0	0	0	0	1	2018-07-01	evergreen	semideciduous
1	155	Alluvial SD Forest	F5C	Garcinia brasiliensis Mart.	0	0	0	0	0	0	0	1	2017-07-01	evergreen	evergreen
1	155	Alluvial SD Forest	F5C	Garcinia brasiliensis Mart.	0	0	0	0	0	0	0	2	2017-08-01	evergreen	evergreen
1	155	Alluvial SD Forest	F5C	Garcinia brasiliensis Mart.	0	0	0	0	0	0	0	1	2017-09-01	evergreen	evergreen
1	155	Alluvial SD Forest	F5C	Garcinia brasiliensis Mart.	0	0	0	0	0	0	0	1	2017-10-01	evergreen	evergreen
1	155	Alluvial SD Forest	F5C	Garcinia brasiliensis Mart.	0	0	0	0	0	0	0	1	2017-11-01	evergreen	evergreen
[truncated: 10,769 more rows]

## Sheet: 3. species per community
Rótulos de Linha	Soma de Individuals Count
Alluvial SD Forest	133
Alchornea discolor Poepp.	5
Aspidosperma cuspa (Kunth) S.F.Blake	1
Astronium fraxinifolium Schott.	5
Attalea phalerata Mart. ex Spreng.	5
Byrsonima crassifolia (L.) Kunth	1
Callisthene fasciculata Mart.	8
Coccoloba cujabensis Wedd.	1
Cordia glabrata (Mart.) A.DC.	1
Cupania vernalis Cambess.	5
Curatella americana L.	1
Diospyros lasiocalyx (Mart.) B.Walln.	2
Dipteryx alata Vogel	1
Duroia duckei Huber	1
Erythroxylum anguifugum Mart.	3
Erythroxylum suberosum (A.St.-Hil.)	8
Eugenia florida DC.	18
Garcinia brasiliensis Mart.	1
Genipa americana L.	5
Guazuma ulmifolia Lam.	9
Handroanthus heptaphyllus (Vell.) Mattos	1
Jacaranda cuspidifolia Mart.	2
Magonia pubescens A.St.-Hil.	1
Mouriri guianensis Aubl.	5
Myrcia tomentosa (Aubl.) DC.	1
Pseudobombax marginatum (A.St.-Hil., Juss. & Cambess.) A.Robyns	6
Salacia elliptica (Mart. ex Schult.) G.Don	8
Spondias mombin L.	2
Tabebuia aurea (Silva Manso) Benth. & Hook. f. ex S. Moore	2
Tabebuia roseoalba (Ridl.) Mattos	2
Trichilia catigua A.Juss.	5
Triplaris americana L.	1
Triplaris gardneriana	1
Vitex cymosa Bertero ex Streng.	3
Zygia inaequalis (H.B.K.) Pitt.	12
Cerrado	198
Alchornea discolor Poepp.	1
Astronium fraxinifolium Schott.	6
Byrsonima cydoniifolia A.Juss.	2
Callisthene fasciculata Mart.	49
Combretum lanceolatum	5
Cordia glabrata (Mart.) A.DC.	1
Curatella americana L.	8
Diospyros lasiocalyx (Mart.) B.Walln.	5
Erythroxylum anguifugum Mart.	21
Eugenia florida DC.	13
Genipa americana L.	3
Handroanthus heptaphyllus (Vell.) Mattos	6
Jacaranda cuspidifolia Mart.	1
Machaerium hirtum (Vell.) Stellf.	19
Mouriri guianensis Aubl.	6
Myrcia tomentosa (Aubl.) DC.	1
Pseudobombax marginatum (A.St.-Hil., Juss. & Cambess.) A.Robyns	1
Psidium guineense Sw.	4
Tabebuia aurea (Silva Manso) Benth. & Hook. f. ex S. Moore	44
Tabebuia roseoalba (Ridl.) Mattos	1
Trichilia catigua A.Juss.	1
Invaded Savanna (Woodland)	138
Bactris glaucescens Drude	2
Brosimum gaudichaudii Tréchul	3
Cassia grandis L.f.	7
Combretum lanceolatum	5
Diospyros lasiocalyx (Mart.) B.Walln.	2
Erythroxylum anguifugum Mart.	18
Genipa americana L.	3
Guazuma ulmifolia Lam.	7
Handroanthus heptaphyllus (Vell.) Mattos	8
Machaerium hirtum (Vell.) Stellf.	7
Mouriri guianensis Aubl.	1
Salacia elliptica (Mart. ex Schult.) G.Don	1
Siparuna brasiliensis (Spreng.) A.DC.	2
Tabebuia aurea (Silva Manso) Benth. & Hook. f. ex S. Moore	1
Triplaris gardneriana	14
Vochysia divergens Pohl	57
Lowland SD Forest	180
Anadenanthera colubrina (Vell.) Brenan	17
Aspidosperma cuspa (Kunth) S.F.Blake	24
Aspidosperma cylindrocarpon Müll.Arg.	2
Astronium fraxinifolium Schott.	2
Attalea phalerata Mart. ex Spreng.	11
Brosimum lactescens (S.Moore) C.C.Berg	2
Byrsonima crassifolia (L.) Kunth	2
Callisthene fasciculata Mart.	20
Combretum leprosum Mart.	11
Cordia glabrata (Mart.) A.DC.	6
Curatella americana L.	1
Dilodendron bipinnatum Radkl.	1
Dipteryx alata Vogel	3
Ficus insipida Willd.	1
Garcinia brasiliensis Mart.	3
Genipa americana L.	1
Hymenaea courbaril L.	4
Leptobalanus parvifolius (Huber) Sothers & Prance	1
Machaerium hirtum (Vell.) Stellf.	6
Magonia pubescens A.St.-Hil.	8
Mouriri guianensis Aubl.	23
Myrcia tomentosa (Aubl.) DC.	2
Neea hermaphrodita S.Moore	1
Ocotea suaveolens (Meisn.) Benth. & Hook. f. ex Hieron.	1
Peltophorum dubium (Spreng.) Taub.	4
Tabebuia aurea (Silva Manso) Benth. & Hook. f. ex S. Moore	4
Tabebuia roseoalba (Ridl.) Mattos	5
Tachigali aurea Tul.	1
Trichilia catigua A.Juss.	12
Zygia inaequalis (H.B.K.) Pitt.	1
Monodominant Forest	132
Alchornea discolor Poepp.	6
Brosimum lactescens (S.Moore) C.C.Berg	3
Combretum lanceolatum	8
Combretum rotundifolium Rich.	2
Duroia duckei Huber	6
Erythroxylum anguifugum Mart.	2
Eugenia florida DC.	2
Leptobalanus parvifolius (Huber) Sothers & Prance	29
Mouriri guianensis Aubl.	16
Myrcia tomentosa (Aubl.) DC.	12
Nectandra amazonum Nees	3
Psidium guineense Sw.	1
Trichilia catigua A.Juss.	2
Triplaris americana L.	6
Vochysia divergens Pohl	34
Parkland savanna	156
Alchornea discolor Poepp.	1
Brosimum gaudichaudii Tréchul	1
Byrsonima cydoniifolia A.Juss.	5
Callisthene fasciculata Mart.	41
Copernicia alba Morong ex Morong & Britton	1
Erythroxylum anguifugum Mart.	6
Handroanthus heptaphyllus (Vell.) Mattos	36
Leptobalanus parvifolius (Huber) Sothers & Prance	3
Machaerium hirtum (Vell.) Stellf.	44
Mouriri guianensis Aubl.	11
Psidium guineense Sw.	2
Tabebuia aurea (Silva Manso) Benth. & Hook. f. ex S. Moore	2
Triplaris gardneriana	1
Vochysia divergens Pohl	2
Shrubland	46
Combretum lanceolatum	40
Combretum rotundifolium Rich.	1
Sphinctanthus microphyllus	1
Triplaris gardneriana	3
Vochysia divergens Pohl	1
Total Geral	983

## Sheet: 4. list of species
FAMILY
Species	N	Community occupied	Period of Leaf Falling (≥50%)	Period of Flowering	Period of Fruiting				PL < 50%	Leaf fall is limited to 50%
Anacardiaceae									LY ("Lost Year-round ≥50%")
Astronium fraxinifolium Schott	13	LSDF,ASDF,CE	08-10, 12	8	01,06-07, 09
Spondias mombin L.	2	ASDF	04-05	-	-
Apocynaceae
Aspidosperma cuspa (Kunth) S.F.Blake	25	LSDF,ASDF	01-05, 08-12	09-10	12
Aspidosperma cylindrocarpon Müll.Arg.	2	LSDF	03-05, 11-12	-	-
Arecaceae
Attalea phalerata Mart. ex Spreng.	16	LSDF,ASDF	04-05, 08-10	06	01, 08-09
Bactris glaucescens Drude	2	IS	PL <50%	-	-
Copernicia alba Morong ex Morong & Britton	1	PS	06-09	-	-
Bignoniaceae
Jacaranda cuspidifolia Mart.	3	ASDF, CE	03-10, 12	-	-
Handroanthus heptaphyllus (Vell.) Mattos	51	ASDF,CE,PS,IS	02-11	01, 06-09	01,08-09,12
Tabebuia aurea (Silva Manso) Benth. & Hook. f. ex S. Moore	53	LSDF,ASDF,CE,PS,IS	LY	01,08	01,03,08-09,12
Tabebuia roseoalba (Ridl.) Mattos	8	LSDF,ASDF,CE	03-04, 06-09	-	09
Boraginaceae
Cordia glabrata (Mart.) A.DC.	8	LSDF,ASDF,CE	02, 04-09, 11	-	-
Celastraceae
Salacia elliptica (Mart. ex Schult.) G.Don	9	ASDF,IS	01-05, 08-11	01	09
Chrysobalanaceae
Leptobalanus parvifolius (Huber) Sothers & Prance	33	LSDF,MF, PS	02-12	06-07	01, 03, 08-09, 12
Clusiaceae
Garcinia brasiliensis Mart.	4	LSDF, ASDF	PL <50%	-	06-07
Combretaceae
Combretum lanceolatum Pohl ex Eichler	58	CE,MF,SHB,IS	01-05, 08-12	06-09	1,08-09,12
Combretum leprosum Mart.	11	LSDF	02, 04-05, 07-09	01, 07	-
Combretum rotundifolium Rich.	3	MF, SHB	02-05, 08-09	-	08-09, 12
Dilleniaceae
Curatella americana L.	10	ASDF, LSDF,CE	01-10, 12	01,08	01, 09
Ebenaceae
Diospyros lasiocalyx (Mart.) B.Walln.	9	ASDF,CE,IS	01-02, 04-08, 10, 12	-	01, 03
Erythroxylaceae
Erythroxylum anguifugum Mart.	50	ASDF,CE,MF, PS, IS	02-10, 12	01, 06-07	01,04-09,12
Erythroxylum suberosum (A.St.-Hil.)	8	ASDF	01-11	-	12
Euphorbiaceae
Alchornea discolor Poepp.	13	ASDF,CE,MF,PS	02-08, 10-12	09	12
Fabaceae
Anadenanthera colubrina (Vell.) Brenan	17	LSDF	01-05, 08-09, 11-12	-	01, 09, 12
Cassia grandis L.f.	7	IS	04-11	06-09	09
Dipteryx alata Vogel	4	LSDF,ASDF	03-10	09	04-07
Hymenaea courbaril L.	4	LSDF	03-08, 11	-	01
Machaerium hirtum (Vell.) Stellf.	76	LSDF,CE,PS,IS	01-11	01, 03-09	01,03-07,09,12
Peltophorum dubium (Spreng.) Taub.	4	LSDF	01-05, 11-12	-	-
Tachigali aurea Tul.	1	LSDF	PL <50%	01	01, 09
Zygia inaequalis (H.B.K.) Pitt.	13	LSDF,ASDF	03-11	-	09
Lamiaceae
Vitex cymosa Bertero ex Streng.	3	ASDF	05-08	-	01,12
Lauraceae
Ocotea suaveolens (Meisn.) Benth. & Hook. f. ex Hieron.	1	LSDF	06-07	-	01, 03, 12
Nectandra amazonum Nees	3	MF	03	-	12
Malpighiaceae
Byrsonima crassifolia (L.) Kunth	3	LSDF, ASDF	PL <50%	-	-
Byrsonima cydoniifolia A.Juss.	7	CE,PS	04-05, 10	01,04-05, 08-09	01, 04-06,09
Malvaceae
Guazuma ulmifolia Lam.	16	ASDF, IS	03, 06-10	-	01,06-09
Pseudobombax marginatum (A.St.-Hil., Juss. & Cambess.) A.Robyns	7	ASDF,CE	03-10	-	04-05, 12
Melastomataceae
Mouriri guianensis Aubl.	62	LSDF,ASDF,CE,MF,PS,IS	02-10, 12	01, 06-07,09-10	01-02,09,12
Meliaceae
Trichilia catigua A.Juss.	20	LSDF,ASDF,MF, CE	03-10	01	01-02,06-08
Moraceae
Brosimum gaudichaudii Tréchul	4	PS,IS	06-07, 10	06-07, 09	06-07, 09
Brosimum lactescens (S.Moore) C.C.Berg	5	LSDF,MF	01, 06-09	-	04-05
Ficus insipida Willd.	1	LSDF	03-08	-	-
Myrtaceae
Eugenia florida DC.	33	ASDF,CE,MF	01-11	07, 09	01,03-05, 08-09, 12
Myrcia tomentosa (Aubl.) DC.	16	ASDF, LSDF,CE,MF	03-10, 12	06-07	01,03,12
Psidium guineense Sw.	7	CE,MF,PS	01-08, 11-12	-	01, 09
Nyctaginaceae
Neea hermaphrodita S.Moore	1	LSDF	06-09	-	-
Polygonaceae
Coccoloba cujabensis Wedd.	1	ASDF	PL <50%		01
Triplaris americana L.	7	ASDF, MF	04-07	-	-
Triplaris gardneriana Wedd.	19	ASDF,PS, SHB, IS	LY	06-07	03,09,12
Rubiaceae
Duroia duckei Huber	7	ASDF,MF	03-09	06-07	12
Genipa americana L.	12	LSDF,ASDF,CE,IS	03-08	01,06,08	01,09,12
Sphinctanthus microphyllus K.Schum.	1	SHB	PL <50%
Sapindaceae
Cupania vernalis Cambess.	5	ASDF	04, 06-10	-	01
Dilodendron bipinnatum Radkl.	1	LSDF	04-05	-	-
Magonia pubescens A.St.-Hil.	9	LSDF,ASDF	02-10, 12	-	01
Siparunaceae
Siparuna brasiliensis (Spreng.) A.DC.	2	IS	03-05, 07, 09-10	-	01
Vochysiaceae
Callisthene fasciculata Mart.	118	LSDF,ASDF,CE,PS	01, 03-10	01, 08-09	01,03-05,09,12
Vochysia divergens Pohl	94	MF,SHB,PS,IS	LY	01, 06-09	01, 08-09,12

## Sheet: 5. Deciduousness
jul/2017 - July2018
		N individuals				%
	Community	deciduous	evergreen	semideciduous	soma	Evergreen	Semideciduous	Deciduous
	Parkland Savanna	80	2	74	156	1.28205	47.4359	51.2821
	Cerado Savanna	26	58	114	198	29.2929	57.5758	13.1313
	Invaded Savanna	74	16	48	138	11.5942	34.7826	53.6232
	Shurbland	1	14	31	46	30.4348	67.3913	2.17391
	Alluvial Seasonal SD Forest	13	47	73	133	35.3383	54.8872	9.77444
	Lowland Seasonal SD Forest	19	71	90	180	39.4444	50	10.5556
	Monodominant Forest	31	22	79	132	16.6667	59.8485	23.4848
		DBH ≥ 5 cm woody species and palms
		Number of individual plants
	Alluvial SD Forest	133
	deciduous	13
	2018	13
	evergreen	47
	2018	47
	semideciduous	73
	2018	73
	Cerrado	198
	deciduous	26
	2018	26
	evergreen	58
	2018	58
	semideciduous	114
	2018	114
	Invaded Savanna (Woodland)	138
	deciduous	74
	2018	74
	evergreen	16
	2018	16
	semideciduous	48
	2018	48
	Lowland SD Forest	180
	deciduous	19
	2018	19
	evergreen	71
	2018	71
	semideciduous	90
	2018	90
	Monodominant Forest	132
	deciduous	31
	2018	31
	evergreen	22
	2018	22
	semideciduous	79
	2018	79
	Parkland savanna	156
	deciduous	80
	2018	80
	evergreen	2
	2018	2
	semideciduous	74
	2018	74
	Shrubland	46
	deciduous	1
	2018	1
	evergreen	14
	2018	14
	semideciduous	31
	2018	31
	Total Geral	983

## Sheet: 6. Phenology data
PHENOPHASE							Note: Fournier shows mean phenophase intensity, even if the frequency of individuals is low, if few have high intensity the average increases
							In the activity, even if the intensity is low, but many individuals present the phenophase, the activity was high
		FOURNIER = average intensity of individuals
ângulo	CERRADO	leaf fall	flowering	fruiting		LOWLAND SD FOREST	leaf fall	flowering	fruiting			FOURNIER				N=46	FOURNIER					FOURNIER					FOURNIER					FOURNIER
0	JULY	53.699	0	0.127551		JULY	30.5556	0	0.138889		ALLUVIAL SD FOREST	leaf fall	flowering	fruiting		SHRUBLAND	leaf fall	flowering	fruiting		MONODOMINANT FOREST	leaf fall	flowering	fruiting		PARKLAND SAVANNA	leaf fall	flowering	fruiting		INVADED SAVANNA (WOODLAND)	leaf fall	flowering	fruiting
30	AUGUST	47.9592	1.65816	0.892857		AUGUST	37.0833	0	0.555556		JULY	45.4887	0	0.56391		JULY	3.26087	0	0		JULY	62.1154	11.3462	0		JULY	71.4516	0.645161	0.16129		JULY	78.2197	4.54545	0.568182
60	SEPTEMBER	36.0969	0.637755	6.63265		SEPTEMBER	33.1944	1.11111	1.38889		AUGUST	49.0602	0	0.18797		AUGUST	44.5652	2.17391	41.3043		AUGUST	42.5	1.53846	0.192308		AUGUST	45.9677	1.12903	0.645161		AUGUST	76.7045	3.40909	0.189394
90	OCTOBER	25.2551	0	0		OCTOBER	30.4167	0.138889	0		SEPTEMBER	40.2256	0.56391	0.93985		SEPTEMBER	43.4783	4.34783	18.4783		SEPTEMBER	29.8077	3.46154	6.34615		SEPTEMBER	38.2258	0	3.54839		SEPTEMBER	44.697	3.40909	2.84091
120	NOVEMBER	25	0	0		NOVEMBER	23.0556	0	0		OCTOBER	36.2782	0.18797	0		OCTOBER	49.4565	0	0		OCTOBER	27.5	0	0		OCTOBER	40.1613	0	0		OCTOBER	23.1061	0	0
150	DECEMBER	22.7041	0	2.04082		DECEMBER	26.25	0	1.25		NOVEMBER	19.1729	0	0		NOVEMBER	28.8043	0	0		NOVEMBER	21.1538	0	0		NOVEMBER	18.5484	0	0		NOVEMBER	22.5379	0	0
180	JANUARY	29.4643	0.892857	4.33673		JANUARY	24.4444	1.52778	1.66667		DECEMBER	19.9248	0	3.57143		DECEMBER	22.8261	0	1.08696		DECEMBER	27.6923	0	5.19231		DECEMBER	11.6129	0	0.967742		DECEMBER	25.947	0	1.89394
210	FEBRUARY	34.8214	0	0		FEBRUARY	31.6667	0	0		JANUARY	26.8797	0.37594	0.37594		JANUARY	21.1957	0	2.17391		JANUARY	25	0	1.53846		JANUARY	24.3548	0.483871	2.25806		JANUARY	27.0833	0.94697	1.13636
240	MARCH	41.199	0	0.765306		MARCH	35.1389	0	1.11111		FEBRUARY	30.4511	0	0		FEBRUARY	28.8043	0	0		FEBRUARY	29.6154	0	0		FEBRUARY	33.0645	0	0		FEBRUARY	31.8182	0	0.189394
270	APRIL	51.148	23.7032	0.382653		APRIL	47.3611	0	0.138889		MARCH	37.218	0	0.75188		MARCH	32.6087	0	0		MARCH	39.2308	0	2.30769		MARCH	39.8387	0.16129	0.806452		MARCH	44.1288	0	0.189394
300	MAY	41.7092	0	0.382653		MAY	37.5	0	0		APRIL	51.6917	0	0.75188		APRIL	39.1304	0	0		APRIL	48.8462	0	0		APRIL	52.0968	0.483871	0.645161		APRIL	55.303	0	0
330	JUNE	50.1275	0.892857	0.255102		JUNE	30.5556	0	0.416667		MAY	40.0376	0	0.75188		MAY	30.4348	0	0		MAY	38.2692	0	0		MAY	43.0645	0.483871	0.645161		MAY	46.9697	0	0
360	JULY	51.7857	0.510204	0.255102		JULY	29.8611	0.416667	0.138889		JUNE	46.2406	0.18797	0.37594		JUNE	2.71739	0	0		JUNE	49.4231	11.3462	0		JUNE	68.2258	0.645161	1.29032		JUNE	64.0152	4.73485	2.65152
											JULY	47.5564	1.50376	0.56391		JULY	3.26087	0	0		JULY	63.0769	11.7308	0		JULY	80.1613	1.29032	0.16129		JULY	75.947	3.2197	0.757576
species indicator	Pseudobombax.marginatum..A.St..Hil...Juss....Cambess...A.Robyns										Cordia.glabrata..Mart...A.DC.										L. parvifolia.Huber					Handroanthus.heptaphyllus..Vell...Mattos
	Tabebuia.aurea..Silva.Manso..Benth....Hook..f..ex.S..Moore.					Anadenanthera.colubrina..Vell...Brenan					Zygia.inaequalis..H.B.K...Pitt.					Combretum.lanceolatum
	frequency of individuals in the phenophase, regardless of the intensity of the phase. A fruit is already considered in the phenophase. Drop >=30%										ALLUVIAL SD FOREST					SHRUBLAND					MONODOMINANT FOREST					PARKLAND SAVANNA					INVADED SAVANNA (WOODLAND)
	CERRADO					LOWLAND SD FOREST					ACTIVITY (INDIVIDUALS)					ACTIVITY (INDIVIDUALS)					ACTIVITY (INDIVIDUALS)					ACTIVITY (INDIVIDUALS)					ACTIVITY (INDIVIDUALS)
	ACTIVITY (INDIVIDUALS)					ACTIVITY (INDIVIDUALS)					leaf fall	flowering	fruiting		SHRUBLAND	leaf fall	flowering	fruiting			leaf fall	flowering	fruiting			queda	flor	fruto			leaf fall	flowering	fruiting
	leaf fall	flowering	fruiting			leaf fall	flowering	fruiting		JULY	32.3308	0	1.50376		JULY	2.17391	0	0		JULY	63.8462	14.6154	0		JULY	75.4839	0.645161	0.645161		JULY	83.3333	9.09091	2.27273
JULY	62.7551	0	0.510204		JULY	31.6667	0	0.555556		AUGUST	35.3383	0	0.75188		AUGUST	45.6522	2.17391	84.7826		AUGUST	50	1.53846	0.769231		AUGUST	48.3871	1.93548	1.29032		AUGUST	84.0909	6.06061	0.757576
AUGUST	54.0816	3.57143	2.55102		AUGUST	37.7778	0	0.555556		SEPTEMBER	18.0451	1.50376	3.00752		SEPTEMBER	56.5217	4.34783	71.7391		SEPTEMBER	26.9231	5.38462	10		SEPTEMBER	37.4194	0	5.80645		SEPTEMBER	56.0606	6.06061	8.33333
SEPTEMBER	38.7755	1.02041	15.3061		SEPTEMBER	30.5556	1.11111	2.77778		OCTOBER	10.5263	0.75188	0		OCTOBER	95.6522	0	0		OCTOBER	23.8462	0	0		OCTOBER	43.2258	0	0		OCTOBER	21.2121	0	0
OCTOBER	21.9388	0	0		OCTOBER	23.8889	0.555556	0		NOVEMBER	3.00752	0	0		NOVEMBER	28.2609	0	0		NOVEMBER	21.5385	0	0		NOVEMBER	16.129	0	0		NOVEMBER	19.697	0	0
NOVEMBER	26.5306	0	0		NOVEMBER	21.1111	0	0		DECEMBER	2.25564	0	9.02256		DECEMBER	23.913	0	4.34783		DECEMBER	27.6923	0	18.4615		DECEMBER	9.03226	0	3.87097		DECEMBER	24.2424	0	6.06061
DECEMBER	27.0408	0	6.12245		DECEMBER	23.8889	0	5		JANUARY	5.26316	1.50376	1.50376		JANUARY	17.3913	0	2.17391		JANUARY	19.2308	0	3.07692		JANUARY	18.0645	1.29032	3.87097		JANUARY	19.697	2.27273	2.27273
JANUARY	32.6531	2.04082	9.69388		JANUARY	14.4444	3.88889	5		FEBRUARY	6.01504	0.75188	0		FEBRUARY	15.2174	0	0		FEBRUARY	20.7692	0	0		FEBRUARY	32.2581	0	0		FEBRUARY	25	0	0.757576
FEBRUARY	31.1225	0	0		FEBRUARY	25.5556	0	0		MARCH	15.0376	0	0.75188		MARCH	36.9565	0	0		MARCH	53.8462	0	3.84615		MARCH	49.6774	0.645161	2.58065		MARCH	68.1818	0	0.757576
MARCH	52.0408	0	2.04082		MARCH	42.2222	0	2.22222		APRIL	39.0977	0	1.50376		APRIL	47.8261	0	0		APRIL	67.6923	0	0		APRIL	64.5161	1.93548	2.58065		APRIL	83.3333	0	0
APRIL	67.3469	0	1.02041		APRIL	62.2222	0	0.555556		MAY	27.0677	0	1.50376		MAY	21.7391	0	0		MAY	36.9231	0	0		MAY	40	1.93548	2.58065		MAY	50.7576	0	0
MAY	37.7551	0	1.02041		MAY	38.3333	0	0		JUNE	36.0902	0.75188	1.50376		JUNE	2.17391	0	0		JUNE	64.6154	14.6154	0		JUNE	86.4516	0.645161	3.22581		JUNE	84.0909	9.09091	4.54545
JUNE	63.2653	2.04082	1.02041		JUNE	33.3333	0	1.11111		JULY	33.8346	1.50376	1.50376		JULY	2.17391	0	0		JULY	65.3846	15.3846	0		JULY	85.8065	1.29032	0.645161		JULY	83.3333	7.57576	3.0303
JULY	60.2041	0.510204	0.510204		JULY	32.7778	0.555556	0.555556
			species frequency																			ACTIVITY (SPECIES)					ACTIVITY (SPECIES)					ACTIVITY (SPECIES)
	ACTIVITY (SPECIES)						ACTIVITY (SPECIES)					ACTIVITY (SPECIES)					ACTIVITY (SPECIES)				MONODOMINANT FOREST	leaf fall	flowering	fruiting		PARKLAND SAVANNA	leaf fall	flowering	fruiting		INVADED SAVANNA (WOODLAND)	leaf fall	flowering	fruiting
CERRADO	leaf fall	flowering	fruiting			LOWLAND SD FOREST	leaf fall	flowering	fruiting		ALLUVIAL SD FOREST	queda	flor	fruto		SHRUBLAND	leaf fall	flowering	fruiting		JULY	50	31.8182	0		JULY	75	6.25	6.25		JULY	52	36	12
JULY	51.7241	0	3.44828			JULY	39.0244	0	2.43902		JULY	48.1481	0	3.7037		JULY	80	0	0		AUGUST	50	4.54545	4.54545		AUGUST	62.5	12.5	6.25		AUGUST	48	24	4
AUGUST	58.6207	17.2414	13.7931			AUGUST	58.5366	0	2.43902		AUGUST	55.5556	0	1.85185		AUGUST	40	20	60		SEPTEMBER	40.9091	22.7273	36.3636		SEPTEMBER	62.5	0	31.25		SEPTEMBER	52	20	36
SEPTEMBER	48.2759	6.89655	37.931			SEPTEMBER	53.6585	4.87805	9.7561		SEPTEMBER	50	3.7037	7.40741		SEPTEMBER	60	20	60		OCTOBER	36.3636	0	0		OCTOBER	50	0	0		OCTOBER	56	0	0
OCTOBER	41.3793	0	0			OCTOBER	51.2195	2.43902	0		OCTOBER	50	1.85185	0		OCTOBER	80	0	0		NOVEMBER	40.9091	0	0		NOVEMBER	31.25	0	0		NOVEMBER	32	0	0
NOVEMBER	27.5862	0	0			NOVEMBER	36.5854	0	0		NOVEMBER	20.3704	0	0		NOVEMBER	80	0	0		DECEMBER	54.5455	0	36.3636		DECEMBER	37.5	0	25		DECEMBER	40	0	16
DECEMBER	37.931	0	20.6897			DECEMBER	39.0244	0	12.1951		DECEMBER	20.3704	0	11.1111		DECEMBER	80	0	40		JANUARY	50	0	13.6364		JANUARY	37.5	18.75	25		JANUARY	52	12	12
JANUARY	51.7241	17.2414	31.0345			JANUARY	34.1463	9.7561	19.5122		JANUARY	31.4815	3.7037	3.7037		JANUARY	20	0	20		FEBRUARY	36.3636	0	0		FEBRUARY	43.75	0	0		FEBRUARY	40	0	4
FEBRUARY	44.8276	0	0			FEBRUARY	51.2195	0	0		FEBRUARY	22.2222	0	0		FEBRUARY	20	0	0		MARCH	68.1818	0	22.7273		MARCH	75	6.25	12.5		MARCH	60	0	4
MARCH	58.6207	0	13.7931			MARCH	58.5366	0	9.7561		MARCH	46.2963	0	1.85185		MARCH	40	0	0		APRIL	72.7273	0	0		APRIL	87.5	12.5	25		APRIL	72	0	0
APRIL	55.1724	0	6.89655			APRIL	63.4146	0	2.43902		APRIL	64.8148	0	3.7037		APRIL	60	0	0		MAY	63.6364	0	0		MAY	68.75	12.5	25		MAY	44	0	0
MAY	37.931	0	6.89655			MAY	51.2195	0	0		MAY	42.5926	0	3.7037		MAY	40	0	0		JUNE	59.0909	36.3636	0		JUNE	93.75	6.25	12.5		JUNE	52	32	16
JUNE	51.7241	6.89655	3.44828			JUNE	41.4634	0	4.87805		JUNE	53.7037	1.85185	3.7037		JUNE	20	0	0		JULY	59.0909	31.8182	0		JULY	93.75	12.5	6.25		JULY	48	28	16
JULY	51.7241	3.44828	3.44828			JULY	39.0244	2.43902	2.43902		JULY	50	3.7037	3.7037		JULY	20	0	0

## Sheet: 7. Circular analyses
	Vetor Médio (µ)	Grupo Médio	Comprimento do Vetor Médio (r)	Teste Rayleigh (p)
Cerrado Savanna
Leaf Fall	141,42°	may	0,07	0,056
Flowering	251,63°	september	0,28	0,02
Fruiting	318,94°	november	0,21	0,002
Parkland Savanna
Leaf Fall	153,31°	june	0,21	<0,001
Flowering	128,89°	may	0,27	0,003
Fruiting	96,58°	april	0,13	0,068
Invaded Savanna
Leaf Fall	133,68°	may	0,07	0,063
Flowering	204,17°	july	0,68	<0,001
Fruiting	255°	september	0,31	<0,001
Lowland SD Forest
Leaf Fall	140,51°	may	0,05	0,177
Flowering	334,83°	december	0,58	0,002
Fruiting	8,612°	january	0,36	<0,001
Alluvial SD Forest
Leaf Fall	175,61°	june	0,19	<0,001
Flowering	288,43°	october	0,38	0,184
Fruiting	277,91°	october	0,03	0,955
Shrubland
Leaf Fall	277,19°	october	0,18	<0,001
Flowering	240°	august	0,98	<0,001
Fruiting	270°	september	0,59	<0,001
Monodominant Forest
Leaf Fall	115,23°	april	0,12	<0,001
Flowering	198,20°	july	0,83	<0,001
Fruiting	332,24°	december	0,41	<0,001

## Sheet: 8. Metereological Data
	Same Month							first month before								second month before
month	River Level	EvapoBHPotencial	EvapoBHReal	InsolationTotal	PrecipitationTotal	TempMaximMean	TempMinMean	UmidityRelatMean	EvapoBHPotencial	EvapoBHReal	InsolacaoTotal	PrecipitacaoTotal	TempMaximaMedia	TempMinimaMedia	UmidadeRelativaMedia	EvapoBHPotencial	InsolacaoTotal	PrecipitacaoTotal	TempMaximaMedia	TempMinimaMedia	UmidadeRelativaMedia
2017-07-01	172	82.4901	9.04247	256.6	0.2	33.1613	15.3516	54.4435	89.1807	22.6962	192.1	0	32.0733	18.23	68.7417	141.073	107.602	188.3	33.2548	22.7419	74.4274
2017-08-01	143	135.789	23.7032	234.2	30.5	36.1355	19.8935	53.8952	82.4901	9.04247	256.6	0.2	33.1613	15.3516	54.4435	89.1807	22.6962	192.1	32.0733	18.23	68.7417
2017-09-01	134	189.089	38.3638	219.7	36.8	37.79	21.9	48.3667	135.789	23.7032	234.2	30.5	36.1355	19.8935	53.8952	82.4901	9.04247	256.6	33.1613	15.3516	54.4435
2017-10-01	150	177.435	124.779	174.3	124.4	35.6065	23.0452	64.2419	189.089	38.3638	219.7	36.8	37.79	21.9	48.3667	135.789	23.7032	234.2	36.1355	19.8935	53.8952
2017-11-01	194	188.208	188.208	187.3	232.4	34.769	24.23	72.3833	177.435	124.779	174.3	124.4	35.6065	23.0452	64.2419	189.089	38.3638	219.7	37.79	21.9	48.3667
2017-12-01	327	174.427	174.427	113.6	309.1	33.2133	24.2677	75.35	188.208	188.208	187.3	232.4	34.769	24.23	72.3833	177.435	124.779	174.3	35.6065	23.0452	64.2419
2018-01-01	371.5	164.735	164.735	167.6	384.1	33.5677	23.9355	76.5	174.427	174.427	113.6	309.1	33.2133	24.2677	75.35	188.208	188.208	187.3	34.769	24.23	72.3833
2018-02-01	416	143.191	143.191	148.6	462.5	33.3643	23.9786	78.7232	164.735	164.735	167.6	384.1	33.5677	23.9355	76.5	174.427	174.427	113.6	33.2133	24.2677	75.35
2018-03-01	433	163.52	163.52	155.7	181.5	33.6548	24.5548	80.9355	143.191	143.191	148.6	462.5	33.3643	23.9786	78.7232	164.735	164.735	167.6	33.5677	23.9355	76.5
2018-04-01	433	137.488	137.464	175.1	134.5	33.1867	22.9967	75.125	163.52	163.52	155.7	181.5	33.6548	24.5548	80.9355	143.191	143.191	148.6	33.3643	23.9786	78.7232
2018-05-01	379	112.62	86.3718	225.2	32.4	32.8097	19.5581	69.3145	137.488	137.464	175.1	134.5	33.1867	22.9967	75.125	163.52	163.52	155.7	33.6548	24.5548	80.9355
2018-06-01	243	72.4263	23.1546	159	0.7	30.0345	17.4233	73.9397	112.62	86.3718	225.2	32.4	32.8097	19.5581	69.3145	137.488	137.464	175.1	33.1867	22.9967	75.125
2018-07-01	157	87.5198	13.5787	225.5	1	32.3452	16.72	64.4194	72.4263	23.1546	159	0.7	30.0345	17.4233	73.9397	112.62	86.3718	225.2	32.8097	19.5581	69.3145
		Mean						BDMEP - INMET	Estação : CUIABA - MT (OMM: 83361)
	month	EvapoBHReal	PrecipitTotal	TempMaximMean	TempMinimaMedia	TempCompensMean	River Level	accumulated rainfall	Estação : CUIABA - MT (OMM: 83361)
	2017-07-01	9.04247	0.2	33.1613	15.3516	23.331	143	0.2
	2017-08-01	23.7032	30.5	36.1355	19.8935	27.3277	134	30.7
	2017-09-01	38.3638	36.8	37.79	21.9	29.08	150	67.5
	2017-10-01	124.779	124.4	35.6065	23.0452	28.3877	194	191.9
	2017-11-01	188.208	232.4	34.769	24.23	28.6566	327	424.3
	2017-12-01	174.427	309.1	33.2133	24.2677	27.626	411	733.4
	2018-01-01	164.735	384.1	33.5677	23.9355	27.4284	416	1117.5
	2018-02-01	143.191	462.5	33.3643	23.9786	27.2686	433	1580
	2018-03-01	163.52	181.5	33.6548	24.5548	27.7226	433	1761.5
	2018-04-01	137.464	134.5	33.1867	22.9967	26.926	379	1896
	2018-05-01	86.3718	32.4	32.8097	19.5581	25.3194	243	1517
	2018-06-01	23.1546	0.7	30.0345	17.4233	22.66	157	1517.7
	2018-07-01	13.5787	1	32.3452	16.72	23.7427	137	1518.7

## Sheet: 9. Soil moisture
HABITAT	MÊS	Mean Soil Moisture (%)	Precipitation (mm)	Evapotranspiration (mm)	mean of soil moisture in dry and rainy seasons
CR	2017-07-01	21.6122	0.2	9.04247
CR	2017-08-01	8.36407	30.5	23.7032
CR	2017-09-01	9.82949	36.8	38.3638				sinc chuva	Comm. Abrrev.	Rain-Dry Season Mean Soil Moisture	rank rainfall	rank drought	Class
CR	2017-10-01	22.0382	124.4	124.779				Y	Invaded Savanna	70% media chuva, 27% seca	1	4	highly wet
CR	2017-11-01	19.7284	232.4	188.208				Y	FM	58% mean in rainy season, 11% in dry season	2	1	extremes
CR	2017-12-01	16.7227	309.1	174.427				N	SHR	47% mean in rainy season, 41% in dry season	3	5	long-term wet
CR	2018-01-01	50.6254	384.1	164.735				Y	ASDF	41% mean in rainy season, 16% in dry season	4	2	interm
CR	2018-02-01	51.0366	462.5	143.191	40% mean rainy, 17% dry			N	CR	40% mean in rainy season, 17% in dry season	5	3	interm
CR	2018-03-01	17.692	181.5	163.52				N	SP	27% mean in rainy season, 11% in dry season	6	1	dry
CR	2018-04-01	100	134.5	137.464				N	LSDF	22% mean in rainy season, 17% in dry season	7	3	dry
CR	2018-05-01	18.7646	32.4	86.3718
CR	2018-06-01	19.9255	0.7	23.1546					soil moisture
CR	2018-07-01	25.8021	1	13.5787					SD	Mean
LSDF	2017-07-01	17.6376	0.2	9.04247					4.00012	19.8309	LSDF
LSDF	2017-08-01	12.6822	30.5	23.7032					24.3575	20.0578	SP
LSDF	2017-09-01	14.6535	36.8	38.3638					24.9174	29.3955	CR
LSDF	2017-10-01	23.3537	124.4	124.779	22% rainy, 17% dry				18.9994	29.6602	ASDF
LSDF	2017-11-01	17.6376	232.4	188.208					39.3817	40.247	FM
LSDF	2017-12-01	21.9067	309.1	174.427					41.727	40.3472	SHR
LSDF	2018-01-01	23.9616	384.1	164.735					37.9804	50.6524	CSJI (IS)
LSDF	2018-02-01	23.0639	462.5	143.191
LSDF	2018-03-01	23.7372	181.5	163.52
LSDF	2018-04-01	19.9005	134.5	137.464
LSDF	2018-05-01	19.6747	32.4	86.3718
LSDF	2018-06-01	15.0553	0.7	23.1546
LSDF	2018-07-01	24.5375	1	13.5787						Soil Moisture (20 cm depth)
ASDF	2017-07-01	19.0794	0.2	9.04247	41% rainy, 16% drought			month	Woodland (Invaded Savanna)	Shrubland	Low Tree and Shrub Savanna	Parkland savanna	LSDF	ASDF	Monodominant Forest	River Level
ASDF	2017-08-01	12.5045	30.5	23.7032				2017-07-01	23.1222	10.4849	21.6122	54.2	0.5556	19.0794	14.75	143
ASDF	2017-09-01	10.1429	36.8	38.3638				2017-08-01	10.1307	7.7262	8.3641	100	0.5556	12.5045	10.2042	134
ASDF	2017-10-01	21.3407	124.4	124.779				2017-09-01	24.4557	4.2454	9.8295	19.1226	2.7778	10.1429	7.68516	150
ASDF	2017-11-01	19.0794	232.4	188.208				2017-10-01	10.7955	14.1113	22.0382	14.7509	0	21.3407	16.5916	194
ASDF	2017-12-01	26.5074	309.1	174.427				2017-11-01	23.1222	10.4849	19.7284	24.25	0	19.0794	14.7509	327
ASDF	2018-01-01	48.7759	384.1	164.735				2017-12-01	58.185	100	16.7227	12.0791	5	26.5074	44.0789	411
ASDF	2018-02-01	48.3291	462.5	143.191				2018-01-01	100	18.3394	50.6254	100	5	48.7759	100	416
ASDF	2018-03-01	48.7759	181.5	163.52				2018-02-01	100	18.7599	51.0366	21.818	0	48.3291	100	433
ASDF	2018-04-01	72.823	134.5	137.464				2018-03-01	100	14.8516	17.692	24.305	2.2222	48.7759	100	433
ASDF	2018-05-01	17.0668	32.4	86.3718				2018-04-01	100	100	100	100	0.5556	72.823	100	379
ASDF	2018-06-01	13.9636	0.7	23.1546				2018-05-01	66.6725	100	18.7646	10.0867	0	17.0668	9.07238	243
ASDF	2018-07-01	27.1935	1	13.5787				2018-06-01	26.6843	100	19.9255	16.8702	1.1111	13.9636	17.6789	157
SHR	2017-07-01	10.4849	0.2	9.04247				2018-07-01	15.3127	25.5092	25.8021	52.325	0.5556	27.1935	15.2565	137
SHR	2017-08-01	7.7262	30.5	23.7032
SHR	2017-09-01	4.24541	36.8	38.3638
SHR	2017-10-01	14.1113	124.4	124.779
SHR	2017-11-01	10.4849	232.4	188.208
SHR	2017-12-01	100	309.1	174.427	47% rainy, 41% dry
SHR	2018-01-01	18.3394	384.1	164.735
SHR	2018-02-01	18.7599	462.5	143.191
SHR	2018-03-01	14.8516	181.5	163.52
SHR	2018-04-01	100	134.5	137.464
SHR	2018-05-01	100	32.4	86.3718
SHR	2018-06-01	100	0.7	23.1546
SHR	2018-07-01	25.5092	1	13.5787
IS	2017-07-01	23.1222	0.2	9.04247
IS	2017-08-01	10.1307	30.5	23.7032
IS	2017-09-01	24.4557	36.8	38.3638
IS	2017-10-01	10.7955	124.4	124.779
IS	2017-11-01	23.1222	232.4	188.208
IS	2017-12-01	58.185	309.1	174.427	70% raiyn, 27% dry
IS	2018-01-01	100	384.1	164.735
IS	2018-02-01	100	462.5	143.191
IS	2018-03-01	100	181.5	163.52
IS	2018-04-01	100	134.5	137.464
IS	2018-05-01	66.6725	32.4	86.3718
IS	2018-06-01	26.6843	0.7	23.1546
IS	2018-07-01	15.3127	1	13.5787
FM	2017-07-01	14.7509	0.2	9.04247
FM	2017-08-01	11.1702	30.5	23.7032
FM	2017-09-01	7.68516	36.8	38.3638
FM	2017-10-01	16.5916	124.4	124.779
FM	2017-11-01	14.7509	232.4	188.208	58% rainy, 11% dry
FM	2017-12-01	44.0789	309.1	174.427
FM	2018-01-01	80.1667	384.1	164.735
FM	2018-02-01	100	462.5	143.191
FM	2018-03-01	100	181.5	163.52
FM	2018-04-01	100	134.5	137.464
FM	2018-05-01	9.07238	32.4	86.3718
FM	2018-06-01	10.0867	0.7	23.1546
FM	2018-07-01	14.8576	1	13.5787
SP	2017-07-01	11.5482	0.2	9.04247
SP	2017-08-01	8.28673	30.5	23.7032
SP	2017-09-01	8.75163	36.8	38.3638	27% rainy, 11% dry
SP	2017-10-01	15.2399	124.4	124.779
SP	2017-11-01	11.5482	232.4	188.208
SP	2017-12-01	12.0791	309.1	174.427
SP	2018-01-01	16.0968	384.1	164.735
SP	2018-02-01	17.8749	462.5	143.191
SP	2018-03-01	19.3427	181.5	163.52
SP	2018-04-01	100	134.5	137.464
SP	2018-05-01	8.06282	32.4	86.3718
SP	2018-06-01	11.9477	0.7	23.1546
SP	2018-07-01	19.9727	1	13.5787

[truncated: 6 more sheets: 10. Correlation Table, 11. LF corr Spearman Hmisc, 12. Flower corr Spearman Hmisc, 13. Fruit corr Spearman H misc, 14. Summary  of Seasonal Cycle, 15. Fournier per month-comm]
